# Supplementary material for: Effects of high night temperature on soybean yield and compositions
Source: Front Plant Sci. 2023 Feb 17;14:1065604. doi: 10.3389/fpls.2023.1065604 (PMC9987466; doi:10.3389/fpls.2023.1065604)
Supplement: Supplementary file 1 [file Table_1.xlsx]

## Sheet: Sheet1
Table S1. Transcriptomic results
gene_id	18C-1_fpkm	18C-2_fpkm	18C-3_fpkm	28C-1_fpkm	28C-2_fpkm	28C-3_fpkm	log2FoldChange	pvalue	regulated
LOC100803569	631.63	546.28	623.68	157.65	164.23	164.37	-1.72692	2.68604e-38	down
LOC106797717	1553.74	1777.87	1132.39	304.17	289.09	297.89	-2.15409	2.03987e-36	down
RBCS2	2084.63	2120.12	2193.66	5187.61	5365.85	5402.64	1.48212	2.64951e-36	up
LOC100778718	106.34	102.86	117.44	487.84	429.85	341.07	2.10527	2.76944e-36	up
LOC100819491	23.21	33.23	16.92	1.14	1.7	0.94	-4.11048	7.70984e-34	down
LOC113002203	110.11	170.5	95.29	10.81	8.26	8.66	-3.58896	1.60452e-33	down
LOC100805464	21.65	27.34	14.81	123.68	117.91	117.39	2.66437	1.70749e-33	up
LOC100305952	232.82	316.82	188.67	33.14	40.53	37.93	-2.55502	1.14182e-31	down
LOC100306242	122.47	110.58	113.94	16.32	11.53	19.19	-2.71474	3.5734e-30	down
PIP2-13	23.84	17.26	31.91	265.24	146.21	188.5	3.19524	1.16347e-29	up
LOC100782802	25.71	19.4	23.97	3.54	2.2	2.5	-2.90525	7.26575e-28	down
LOC100782459	20.24	18.93	19.68	74.03	57.02	60.78	1.86821	4.14883e-27	up
LOC100305657	1210.87	1679.05	821.48	228.57	153.42	141.66	-2.65359	2.61659e-26	down
LOC100787907	18.69	16.08	17.46	124.68	67.77	90.82	2.60367	4.7555e-26	up
LOC100305676	1210.9	1693.11	939.95	298.47	237.38	219.37	-2.177	9.96448e-25	down
LOC100499892	280.46	345.48	240.04	66.05	49.75	61.19	-2.11999	1.21332e-24	down
LOC100816231	142.11	115.29	155.87	379.25	395.79	368.09	1.62707	2.97026e-23	up
SPCP1	157.7	182.12	174.07	590.53	428.36	446.82	1.67624	5.54685e-23	up
LOC100777871	189.48	188.07	192.91	44.7	32.22	50.45	-1.99506	2.18449e-21	down
LOC100819130	9.56	5.47	7.77	35.98	37.67	34.49	2.40539	9.39526e-21	up
LOC100788940	234.18	259.72	315.45	695.67	700.23	786.77	1.59381	3.19535e-20	up
SODB2	7.66	15.87	9.98	63	69.04	106.51	3.00907	5.53266e-20	up
PIP2-6	16.67	14.78	12.19	54.75	49.06	62.28	2.09757	3.61788e-19	up
LOC100527558	62.8	132.68	62.12	8.61	5.67	7	-3.42194	3.64043e-19	down
PIN5A	40.36	39.14	43.22	8.55	5.33	5.1	-2.53139	8.20415e-19	down
LOC100812326	56.35	57.02	59.32	13.84	18.58	16.2	-1.66615	1.30074e-18	down
EIF5A	166.36	168.76	141.28	50.5	52.55	43.5	-1.53625	2.38344e-18	down
SPX4	74.38	76.09	84.03	18.08	9.95	11.95	-2.38941	2.8923e-18	down
LOC100805572	17.68	14.15	11.56	78.68	70.71	57.19	2.41509	6.49471e-18	up
WRKY35	34.05	42.22	31.16	10.96	9.4	9.06	-1.70101	7.44336e-18	down
LOC100499949	9.1	6.63	11.61	72.71	50.45	54.71	2.85817	8.80336e-18	up
LOC100795823	24.97	33.61	25.65	6.52	5.66	5.78	-2.06136	1.19955e-17	down
GSTU41	249.04	189.4	289.19	47.61	39.45	61.95	-2.12443	1.405e-17	down
LOC100499871	687.04	807.3	632.76	237.78	257.03	276.08	-1.29567	1.49013e-17	down
LOC100778859	176.4	164.69	173.62	45.72	25.55	27.97	-2.21188	1.69128e-17	down
COL21	72.65	72.32	68.4	154.97	200.43	137.15	1.36764	2.30201e-17	up
LOC100499658	64.32	104.36	44.87	4.93	2.47	6.68	-3.7414	2.75629e-17	down
LOC100500354	225.29	318.16	204.03	64.33	48.83	41.04	-2.10947	3.5706e-17	down
LOC100816702	44.52	33.78	45.34	10.63	6.86	7.93	-2.12163	3.84272e-17	down
LOC100777649	91.93	124.47	98.17	620.48	332.2	298.19	2.15571	5.0969e-17	up
LOC100811080	4.5	4.12	2.78	16.44	28.88	28.55	2.86659	6.17893e-17	up
LOC100797103	18.85	20.45	17.28	67.06	46.43	51.48	1.71037	6.72762e-17	up
LOC100815931	7.49	4.35	10.32	32.36	56.77	32.64	2.60458	9.3879e-17	up
LOC100785385	13.81	22.55	16.62	1.65	2.48	1.59	-3.04676	1.19869e-16	down
LOC100814324	219.57	302.71	212.11	652.43	852.62	541.01	1.64229	1.24475e-16	up
LOC100792499	56.01	51.9	59.57	15.68	9.64	14.38	-1.91151	1.25866e-16	down
LOC100815187	76.78	73.9	94.67	332.16	214.65	233.36	1.82896	1.48539e-16	up
LOC100791886	69.37	72.6	70.93	13.23	18.19	17.54	-1.95591	2.00575e-16	down
LOC100800410	147.62	215.51	138.43	53.09	47.38	42.23	-1.6448	2.07737e-16	down
LOC100775393	6.78	4.24	7.51	37.24	36.48	23.44	2.54228	2.12354e-16	up
OAS-TL6	84.29	76.95	99.27	219.01	221.98	180.84	1.41318	2.34197e-16	up
LOC106794921	157.37	178.61	109.37	31.15	33.06	31.1	-2.05389	2.76493e-16	down
LOC100804658	16.35	18.69	15.7	3.33	3.02	3	-2.27451	2.78269e-16	down
LOC121173297	21.87	22.5	26.35	2.16	2.94	2.06	-3.14343	2.95519e-16	down
LOC100805917	48.32	50.21	40.22	0.27	1.56	2.85	-4.71874	2.9855e-16	down
LOC100526851	72.31	76.3	74.87	153.46	171.21	177.66	1.33363	3.02217e-16	up
LOC100305932	598.15	591.03	641.23	1112.23	1527.66	1341.82	1.28328	3.15371e-16	up
LOC100805948	26.51	24.3	25.83	5.09	3.45	3.54	-2.50261	3.5209e-16	down
LOC100786257	76.08	59.87	66.8	20.76	21.99	15.97	-1.62828	7.45462e-16	down
LOC100783793	6.25	6.81	9.21	58.1	30.66	45.03	2.74804	7.6051e-16	up
MET2	1063.66	1113.11	976.24	448.02	495.42	460.13	-1.00233	9.37961e-16	down
LOC100775519	6.23	7.38	5.72	20.95	22.07	26.67	2.02096	1.71743e-15	up
novel.3198	132.56	195.56	96.36	17.33	28.25	11.25	-2.73603	2.80813e-15	down
LOC112998577	377.19	316.64	360.55	791.17	705.83	668.44	1.19976	4.54407e-15	up
LOC100792493	111.53	91.53	100.06	24.56	24.13	33.83	-1.70978	8.59652e-15	down
LOC100527085	195.18	156.91	189.15	378.67	410.1	488.74	1.40336	1.4231e-14	up
EXP2	29.97	40.8	30.7	6.33	4.79	6.75	-2.334	1.61275e-14	down
LOC100797704	41.03	31.21	37.62	86.95	85.39	93.8	1.43947	1.6805e-14	up
LOC100792883	1.47	0.78	0.86	5	6	7.78	2.75912	1.88863e-14	up
novel.2361	49.58	71.09	45.77	13.39	14.39	10.83	-1.94087	1.99178e-14	down
LOC100820151	9.73	10.51	11.73	0.98	1.39	1.87	-2.7492	2.06639e-14	down
LOC100807407	31.77	37.05	25.96	9.68	6.83	5.85	-1.91736	3.02927e-14	down
LOC100789623	9.05	10.28	8.97	23.07	35.94	27.6	1.77771	4.20821e-14	up
LOC100815216	34.79	44.02	29.12	4.53	3.49	5.76	-2.79661	5.15879e-14	down
novel.4328	37.83	46.53	32.57	7.15	6.62	9.84	-2.13521	5.20026e-14	down
LOC100797278	36.47	54.63	28	9.57	6.04	7.55	-2.18816	6.47031e-14	down
PIP2-11	10.14	9.25	14.8	78.94	38.66	45.57	2.41131	6.58763e-14	up
LOC100782534	27.85	40.73	21.37	5.62	4.87	5.46	-2.32217	6.69173e-14	down
LOC100499978	62.52	62.05	65.43	139.49	137.53	145.33	1.31637	8.9575e-14	up
LOC100794323	124.8	127.83	144.05	44	53.56	38.97	-1.37972	9.17517e-14	down
LOC112999823	119.89	107.61	174.68	377.66	370.3	372.63	1.63534	9.65625e-14	up
LOC100500503	18	33.42	8.45	0	0	0.2	-8.09018	1.05638e-13	down
novel.2007	188.35	250.45	184.91	79.27	73.61	72.13	-1.30301	1.2215e-13	down
LOC100794138	45.22	44.73	48.98	98.31	101.85	92.31	1.23569	1.40585e-13	up
LOC100813755	90.78	83.12	107.22	194.79	245.98	268.33	1.49718	1.95864e-13	up
LOC100796045	154.22	136.14	130.21	63.37	65.8	57.39	-1.0094	2.56536e-13	down
LOC100804892	12.71	17.34	13.54	43.25	40	46.14	1.73875	2.71491e-13	up
IMT1	21.39	24.04	17.08	52.57	57.81	68.67	1.68946	3.08735e-13	up
SWEET29	11.32	13.74	10.09	43.37	33.36	31.03	1.78309	3.12016e-13	up
PHR17	27.04	29.7	31.57	9.04	7.03	8.24	-1.69708	3.38416e-13	down
SODB	91.58	171.36	119.42	298.04	393.17	415.68	1.70442	3.67933e-13	up
LOC102667272	40.68	44.54	36.09	14.75	13.15	15.02	-1.33096	3.96955e-13	down
LOC100795628	48.68	45.67	51.78	96.94	109.33	134.57	1.38739	5.24801e-13	up
LOC100796082	12.23	20.55	7.39	1.47	0.91	1.63	-3.14327	6.59919e-13	down
LOC100809010	38.56	30.08	40.53	85.35	90.06	92.62	1.45662	9.3881e-13	up
LOC100784428	15.15	11.4	14.16	1.55	2.11	1.41	-2.8457	1.00334e-12	down
LOC100305692	188.24	189.72	139.44	50.97	59.54	45.54	-1.56365	1.04227e-12	down
LOC100800557	83.69	163.92	86.08	21.24	15.26	15.95	-2.49628	1.05107e-12	down
LOC100794942	17.46	11.8	19.69	161.3	74.3	59.17	2.74305	1.0925e-12	up
LOC100808791	55.4	43.35	52.81	10.69	17.49	9.6	-1.84846	1.10945e-12	down
novel.1066	76.2	47.39	60.02	16.2	7.32	7.09	-2.42563	1.66721e-12	down
LOC100796577	9.72	10.92	16.38	49	45.02	33.37	1.93702	1.71382e-12	up
GOLS	42.46	21.67	38.48	3.69	4.27	6.43	-2.671	2.20169e-12	down
LOC100785429	102.46	104.63	110.3	185.36	211.28	249.64	1.19189	2.38157e-12	up
LOC100796801	41.51	45.71	45.23	16.37	19.18	14.18	-1.25196	2.51684e-12	down
LOC100306046	147.93	240.97	149.41	54.97	34.85	40.83	-1.87141	3.09649e-12	down
LOC100799113	1.61	0.92	1.11	5.47	5.86	3.42	2.1725	3.25987e-12	up
LOC100782797	421.5	392.51	460.8	1008.24	741.89	858.1	1.19547	3.67502e-12	up
LOC100818502	21.01	22.29	18.97	5.45	4.24	5.22	-1.89471	4.47243e-12	down
VSPA	633.04	942.29	513.22	77.88	37.3	25.64	-3.7238	4.61727e-12	down
LOC100783072	11.87	17.91	11.53	1.95	3.66	1.99	-2.27798	6.61959e-12	down
LOC100787948	34.1	50.96	34.84	10.04	5.54	9.56	-2.07995	8.17732e-12	down
GS1GAMMA2	27.27	22.18	32.07	5.95	3.55	2.44	-2.61729	8.79424e-12	down
HSP70	26.71	50.76	19.69	5.16	1.13	1.67	-3.433	9.60597e-12	down
novel.3103	111.4	103.59	108.09	308.99	286.95	177.18	1.41662	9.73461e-12	up
LOC100500405	109.19	195.76	70.63	24.34	17.15	21.59	-2.39434	1.1403e-11	down
LOC100802789	62.89	45.03	59.98	16.44	15.77	19.68	-1.53095	1.51453e-11	down
PHR12	62.13	93.4	49.83	20.19	16.82	13.06	-1.86657	1.60755e-11	down
novel.2114	12.92	20.34	9.86	3.41	2.67	2.38	-2.17647	1.6705e-11	down
novel.3789	123.23	169.89	133.43	24.04	46.43	29.78	-1.92574	1.81062e-11	down
LOC100777760	10.35	9.47	9.35	1	0.23	0.53	-3.88186	1.89454e-11	down
LOC100796081	29.95	32.18	22.37	3.36	8	4.95	-2.20835	1.95543e-11	down
LOC100781868	1586.99	1600.84	1861.31	2663.46	3261.6	3327.5	1.03654	2.05064e-11	up
LOC111255648	6549.86	9206.14	5184.04	2649.48	1283.48	1261.22	-1.84177	2.34265e-11	down
SPX9	32.3	13.13	25.81	0.63	0	1.09	-5.20833	2.35035e-11	down
LOC100804670	5.01	4.09	4.75	31.61	17.55	13.52	2.33485	2.44719e-11	up
PHR27	39.22	63.85	38.15	13.53	12.49	9.37	-1.82854	2.58235e-11	down
LOC100788617	32.67	26.49	21.31	4.78	6.96	4.69	-2.12853	2.85161e-11	down
LOC100789683	136.46	111.21	123.23	218.59	285.23	290.93	1.26342	2.89481e-11	up
LOC100780305	13.8	38.56	14.15	2.12	0.84	0.69	-4.01472	3.25638e-11	down
LOC100790637	29.36	12.38	22.26	98.34	61.13	121.06	2.29749	3.31015e-11	up
LOC100810196	5.78	2.86	3.48	28.97	17.63	14.66	2.49587	3.50406e-11	up
LOC100781065	2.18	2.59	4.67	44.85	14.04	16.07	3.14138	3.51894e-11	up
GA2OX5	53.28	59.37	61.66	17.02	7.87	14.04	-1.99551	3.6245e-11	down
LOC100790668	112.72	109.22	123.04	200.22	239.74	203.98	1.06125	3.69154e-11	up
LOC100783000	364.09	272.47	459.1	1557.68	749.95	1051.13	1.77447	3.72576e-11	up
HSP6834-A	9.34	12.36	4.75	0	0	0	-9.52434	3.99188e-11	down
LOC100777419	2.82	1.01	0.35	34.39	14.07	22.66	4.26474	4.08097e-11	up
LOC100802118	41.77	41.64	32.22	9.24	10.66	9.12	-1.82836	4.28191e-11	down
LOC100306119	46.45	30.14	50.95	167.79	103.32	135.16	1.83056	4.35187e-11	up
FAD8.2	57.65	50.67	58.92	98.34	107.79	101.02	1.03858	4.42321e-11	up
LOC100794706	16.52	22.07	14.45	5.72	4.06	3.68	-1.81116	4.509e-11	down
NRAMP6B	21.21	28.6	10.94	1.37	3.51	1.95	-2.98475	4.53872e-11	down
LOC100786411	63.28	81.95	78.38	131.76	149.51	136.68	1.06611	4.56897e-11	up
LOC100811184	190.07	146.95	194.86	504.48	319.81	382.52	1.34318	4.68929e-11	up
LOC100818535	37.47	36.61	39.68	91.91	87.44	62.76	1.24861	4.79219e-11	up
LOC102669890	319.43	202.71	318.94	93.02	45.09	59.81	-1.92807	4.87639e-11	down
LOC100500551	46.84	42.21	39.43	15.99	9.64	12.52	-1.58497	4.97862e-11	down
LOC100818915	657.99	636.31	741.27	1089.2	1332.48	1536.08	1.12375	5.99134e-11	up
LOC100806813	48.1	53.29	55.14	141.04	97.22	129.82	1.39941	6.35796e-11	up
HSF-08	811.94	538.72	1065.08	278.84	176.41	230.29	-1.66038	6.57559e-11	down
PAL2.1	94.73	74.73	80.01	239.38	142.1	197.6	1.38067	7.70208e-11	up
CGS2	155.17	134.94	162.64	273.21	255.42	303.2	1.04121	8.32464e-11	up
LOC100791091	1.32	1.19	2.99	19.19	10.28	10.24	3.00019	9.49168e-11	up
LOC100797320	33.91	39.75	29.23	13.66	14.63	13.7	-1.12524	1.0031e-10	down
LOC100812700	9.58	12.05	11.74	27.76	33.12	26.32	1.54754	1.06317e-10	up
LOC547837	61.75	153.75	70.43	22.15	16.14	15.94	-2.22378	1.15007e-10	down
LOC100794937	63.26	50.78	52.73	132.92	114.34	106.85	1.24886	1.16447e-10	up
LOC100779508	0.54	0.36	0.23	3.64	3.38	3.58	3.39815	1.16803e-10	up
LOC100775662	11.47	14.2	9.08	2.01	1.83	0.91	-2.70358	1.20134e-10	down
LOC100797399	44.8	43.55	43.96	93.72	83.17	95.88	1.20902	1.23354e-10	up
LOC100784866	0	0	0	5.77	1.14	3.49	9.61703	1.27731e-10	up
LOC100814337	15.3	15.92	18.17	52.62	35.78	45.86	1.60649	1.38677e-10	up
novel.3313	16.89	37.54	14.8	4.55	1.27	1.66	-3.03416	1.43273e-10	down
LOC100804392	58.63	53.31	54.85	132.92	104.77	182.66	1.50391	1.5016e-10	up
LOC100815953	79.38	64.76	73.34	124	146.44	161.46	1.15426	1.61985e-10	up
LOC100791974	9.49	6.26	10.6	44.93	34.07	25.04	2.13467	1.64201e-10	up
LOC100783104	10.99	7.91	13.85	0.36	0.55	1.51	-3.59205	1.65126e-10	down
LOC100781158	9.05	10.94	6.46	0.62	0.38	1.19	-3.41693	1.71785e-10	down
LOC100784891	15.47	16.98	13.1	39.2	38.67	54.01	1.70534	1.80692e-10	up
LOC100807862	12.47	16.91	12.29	49.85	43.01	42.31	1.86618	1.89432e-10	up
LOC100811630	40.1	34.06	43.61	122.67	70.16	111.65	1.53494	1.91335e-10	up
novel.1488	59.58	55.96	54.98	20.77	15.62	16.94	-1.51245	1.91524e-10	down
LOC100811966	110.31	134.99	118.62	30.2	46.04	43	-1.44383	2.6342e-10	down
LOC547969	148.28	253.48	120.18	49.75	28.2	47.23	-1.88114	2.64322e-10	down
LOC100817534	22.41	11.11	14.8	52.11	53.57	51.49	1.8625	2.74854e-10	up
LOC100803792	414.79	316.59	457.94	141.26	93.48	155.82	-1.44215	2.83806e-10	down
LOC102663147	16.59	21.16	16.35	6.22	5.15	4.68	-1.58737	3.10742e-10	down
FAD6.1	37.54	29.9	36.93	64.4	80.04	73.48	1.22296	3.25513e-10	up
C4H	28.88	43.4	35.76	105.9	67.11	107.04	1.54512	3.27247e-10	up
PIN3B	9.83	8.34	10.36	25.21	20.8	20.86	1.38953	3.53259e-10	up
LOC100306646	67.73	63.16	62.21	121.21	116.26	121.15	1.0579	3.79462e-10	up
CGS1	40.69	28.12	37.54	71.19	81.73	80.55	1.2951	3.98202e-10	up
LOC100306369	376	275.46	446.29	1188.33	674.53	989.19	1.53782	3.99868e-10	up
LOC100817397	3.55	3.26	2.02	10.65	16.36	12.58	2.33195	4.27645e-10	up
LOC100814261	13.06	11.94	8.82	1.56	1.13	2.55	-2.51586	4.41379e-10	down
RCA11	2428.86	1928.91	2761.07	3909.13	5403.15	5542.28	1.22177	4.47479e-10	up
LOC100804994	111.89	80.3	110.01	257.74	182.03	200.25	1.24292	4.54347e-10	up
LOC100808154	2.08	5.13	4.61	29.34	21.98	14.68	2.64152	4.95696e-10	up
SLR1	2.92	1.48	4.57	27.07	14.93	24.92	3.05278	4.95897e-10	up
LOC547666	603.58	729.88	474.64	259.85	139.63	132.88	-1.59641	4.97372e-10	down
LOC100777563	10.92	10.73	11.24	23.51	39.21	34	1.71936	5.19467e-10	up
LOC100816384	139.2	85.57	172.73	345.82	346.3	318.87	1.50075	5.33506e-10	up
LOC100804291	126.56	171.67	123.07	55.35	61.49	50.23	-1.16775	5.65849e-10	down
LOC732576	309.02	532.76	133.2	23.26	10.52	7.26	-4.39491	5.88827e-10	down
LOC100820434	4.82	4.95	5.32	17.1	13.57	18.72	1.8769	6.27351e-10	up
RCABETA	3191.38	2426.37	3362.42	4808.43	7263.47	7878.98	1.31388	6.40824e-10	up
LOC100820615	10.98	10.79	14.72	31.37	32.57	26.4	1.4649	6.88432e-10	up
novel.943	97.84	177.25	77.99	15.5	22.05	28.17	-2.24592	7.98488e-10	down
LOC547525	96.59	182.37	94.79	46.28	31.85	30.23	-1.61444	8.68402e-10	down
GlmaCp030	45.73	39.5	48.32	104.81	111.13	76.8	1.28943	8.74864e-10	up
LOC100791962	88.17	72.04	85.53	152.64	175.78	176.17	1.20034	8.9285e-10	up
LOC100305887	32.87	26.55	26.52	6.03	7.25	7.49	-1.88441	9.06058e-10	down
LOC100793727	4.2	6.8	5.02	0.8	1.16	0.71	-2.41952	9.14737e-10	down
LOC100810918	17.73	16.9	8.46	2.82	1.53	2.52	-2.47319	9.18013e-10	down
LOC100305385	28.5	26.17	24.75	11.48	10.49	9.42	-1.17556	9.35479e-10	down
GASA24	53.29	47.35	45.73	13.54	6.24	7.6	-2.25408	1.05699e-09	down
LOC100815224	11.69	11.2	10.37	42.74	30.4	30.24	1.80039	1.10463e-09	up
LOC100527509	124.67	131.6	135.7	378.68	207.47	301.22	1.34477	1.20081e-09	up
LOC100499875	65.05	56.56	59.15	130.26	112.77	112.74	1.14004	1.32859e-09	up
LOC100786132	17.58	20.94	20.51	41.85	35.65	41.26	1.17422	1.33156e-09	up
LOC100818994	36.33	49.96	20.36	1.42	4.95	1.98	-3.50487	1.33296e-09	down
LOC732571	778.02	651.5	922.1	1328.42	1522.41	1444.96	1.02828	1.36574e-09	up
LOC100818985	13.01	5.89	7.04	64.87	21.42	43.16	2.48611	1.53338e-09	up
LOC100500327	166.01	178.2	146.47	61.07	73.48	59.09	-1.17663	1.53955e-09	down
LOC100499737	31.01	39.4	34.69	65.02	82.8	81.39	1.29118	1.55226e-09	up
LOC100811720	41.01	48.94	52.29	107.48	99.6	91.93	1.23368	1.56942e-09	up
PLDZ	55.28	34.29	50.04	11.15	10.34	17.58	-1.67076	1.56957e-09	down
LOC100306235	60.7	59.72	85.62	2.2	2.8	12.15	-3.40949	1.61907e-09	down
LOC100500586	131.12	173.51	171.38	289.81	309.93	328.59	1.12864	1.65735e-09	up
LOC100781931	87.29	87.78	82.62	38.54	38.41	37.84	-1.00186	1.69105e-09	down
LOC100813789	5.93	9.85	4.03	24.66	24.14	22.05	2.013	1.71477e-09	up
LOC100500427	5.9	5.7	14.61	97.3	36.23	44.04	2.90862	1.73995e-09	up
LOC100781660	2.17	0.95	2.36	32.85	9.2	15.75	3.55439	1.75315e-09	up
LOC121173352	21.99	14.56	24.8	51.16	52.27	54.1	1.51824	1.76832e-09	up
LOC100788626	153.92	138.72	117.66	287.06	249.39	251.12	1.1068	1.80902e-09	up
TGA26	4.01	3	1.7	0	0	0	-9.07905	1.81948e-09	down
LOC100797322	0.46	1.01	0.52	3.39	2.76	3	2.37827	1.88384e-09	up
LOC100817485	38.28	40.83	36.84	13.31	8.94	14.47	-1.48882	1.89637e-09	down
LOC547605	486.43	448.77	686.06	996.52	1226.32	1082.45	1.1844	1.9315e-09	up
LOC100500442	47.21	65.74	41.11	10.48	2.57	3.14	-3.08143	1.96284e-09	down
LOC100775207	20.8	14.98	23.44	52.54	40.29	52.47	1.45564	2.10463e-09	up
LOC100788766	15.38	12.78	18.02	32.72	46.64	41.23	1.54325	2.20236e-09	up
LOC100787694	2.15	3.33	4.69	12.35	12.39	15.86	2.15836	2.37779e-09	up
LOC100803416	102.1	105.14	87.49	45.51	41.12	31.82	-1.15147	2.38885e-09	down
LOC100499676	295.56	404.72	198.21	108.07	66.46	82.54	-1.63059	2.42743e-09	down
SPX3	85.01	93.1	82.45	30.56	21.2	34.93	-1.41713	2.53351e-09	down
LOC100527328	7.4	2.55	14.63	76.76	46.04	59.9	3.03857	2.58404e-09	up
AS2	11.14	8.41	17.92	1.93	0.57	1.39	-3.11025	2.70724e-09	down
LOC100785439	11.34	9.75	10.79	20.29	24.09	22.05	1.22195	2.73793e-09	up
LOC106795437	13.22	14.24	20.51	43.87	40.21	40.86	1.53958	2.81713e-09	up
LOC100808328	80.32	60.99	70.54	30.53	25.58	20.46	-1.30858	2.92512e-09	down
LOC100792552	26.88	25.91	25.13	42.93	51.73	46.31	1.01895	2.95323e-09	up
LOC100789408	3	1.37	2.23	9.27	7.71	7.71	2.06223	3.04334e-09	up
LOC100804624	37.72	35.9	33.15	14.62	11.97	11.64	-1.31737	3.04991e-09	down
LOC100805903	17.75	19.29	22.2	43.64	43.32	53.61	1.41128	3.18142e-09	up
LOC100787955	0.22	0.46	0.86	10.04	2.86	4.3	3.63418	3.18847e-09	up
LOC100776159	28.89	40.38	32.25	9.23	11.99	12.2	-1.43503	3.19634e-09	down
HSP17.9-D	5.06	17.57	5.92	0	0	0.06	-8.62508	3.21201e-09	down
LOC100795133	58.94	89.54	47.84	22.36	13.97	16.39	-1.72364	3.31005e-09	down
LOC100781635	24.51	37.9	22.65	6.4	9.8	6.09	-1.76564	3.31132e-09	down
PAL2.2	4.11	3.6	5.62	14.14	13.09	15.24	1.83012	3.59809e-09	up
LOC100784879	18.07	35.16	19.08	4.31	6.06	5	-2.06149	3.86091e-09	down
LOC100800784	85.84	99.7	99.87	162.53	189.45	179.75	1.06138	4.07617e-09	up
LOC100806335	23.98	38.42	23.54	8.92	6.83	5.9	-1.81963	4.14943e-09	down
LOC100814969	795.46	1131.83	606.2	351.82	224.25	263.59	-1.42005	4.21628e-09	down
LOC121173220	5.8	3.95	4.57	0	0	0	-8.91945	4.33365e-09	down
LOC102664793	19.65	20.2	13.65	2.67	1.6	2.63	-2.78209	4.43081e-09	down
LOC100803391	149.12	227.11	120.51	60.03	38.8	42.05	-1.64544	4.59107e-09	down
LOC100812124	26.15	42.88	19	3.27	6.73	3.52	-2.53387	5.24174e-09	down
FT2A	148.65	207.22	127.3	67.79	42.95	40.28	-1.50897	5.24213e-09	down
LOC100775449	25.37	28.56	31.66	61.39	54.98	52.52	1.14204	5.25483e-09	up
LOC100499882	24.91	29.8	26.42	70.56	66.53	58.06	1.43031	5.47673e-09	up
LOC100816984	61.17	38.5	66.16	250.02	116.38	148.41	1.79178	5.51151e-09	up
LOC100127412	267.79	339.18	210.56	115.5	60.05	64.2	-1.60032	5.55472e-09	down
DMT1	16.87	24.29	13.56	3.58	2.2	0.74	-2.9046	5.6967e-09	down
LOC100796839	32.1	25.01	32.01	8.9	7.26	11.39	-1.52834	5.93073e-09	down
LOC100785979	48.71	32.67	35.73	10.54	15.36	9.7	-1.55876	6.20923e-09	down
PIP2-9	16.61	23.93	26.56	97.75	64.36	46.93	1.79681	7.41925e-09	up
LOC100812128	14.69	14.43	10.61	4	4.35	2.92	-1.65197	7.57177e-09	down
LOC100500675	24.07	19.82	36.27	69.37	62.67	69.64	1.48774	7.60394e-09	up
LOC100800820	181	129.28	200.95	312.27	343.22	338.08	1.1171	7.97748e-09	up
LOC102661106	6.81	4.8	8.71	1.25	0.84	1.34	-2.40425	8.00974e-09	down
LOC100819609	36.34	37.92	40.7	69.57	72.58	83.51	1.13802	8.09242e-09	up
LOC100809343	20.4	21.74	16.62	46.47	46.28	43.86	1.38451	8.20934e-09	up
AMT1.4	99.56	125	109.83	252.12	172.12	196.08	1.05771	8.66963e-09	up
LOC100816273	27.15	25.81	29.92	108.25	53.04	58.67	1.56887	9.46089e-09	up
LOC100797673	8.36	9.91	9.5	28.76	25.64	16.82	1.51839	1.00187e-08	up
LOC102661979	15.87	15.64	14.44	4.2	4.92	6.61	-1.377	1.03788e-08	down
LOC100785976	49.99	64.25	61.6	101.74	119.89	124.92	1.14441	1.04094e-08	up
LOC100305921	133.37	215.5	112.29	49.22	38.61	47.15	-1.5976	1.05007e-08	down
LOC100803005	172.86	219.28	139.39	72.3	74.08	46.41	-1.29802	1.06154e-08	down
novel.2520	2.15	0.63	2.49	10.6	13.09	9.03	2.77922	1.09972e-08	up
LOC100790820	52.76	36.08	37.86	14.62	7.84	8.4	-1.87478	1.10148e-08	down
HSP17.5-E	17.58	19.63	9.57	1.64	0.76	2.04	-3.22107	1.19309e-08	down
LOC100818365	0	0	0	3.45	1.45	1.79	8.89771	1.21364e-08	up
LOC100813543	16.18	16.11	17.73	39.17	27.34	36.07	1.20107	1.21545e-08	up
LOC100500658	30.53	23.52	34.86	104.69	58.71	78.79	1.60604	1.24395e-08	up
LOC100306108	89.09	78.9	60.56	146.58	221.06	142.8	1.32244	1.34793e-08	up
LOC100807247	540.18	525.51	666.22	1642.18	886.51	1203.39	1.26971	1.35297e-08	up
LOC100817411	6.76	5.26	4.33	1.01	0.65	0.51	-2.74941	1.41335e-08	down
LOC100809854	38.24	28.93	48.11	75.59	113.88	83.09	1.39544	1.51211e-08	up
LOC100819470	3.93	3.88	1.05	0	0	0	-8.93921	1.51354e-08	down
novel.2170	27.69	12.42	28.86	1.06	0	1.4	-4.64442	1.58383e-08	down
LOC102662465	7.14	3.35	4.4	20.58	28.69	24.98	2.4779	1.66143e-08	up
LOC100789532	33.14	29.61	26.69	71.12	57.89	57.45	1.22486	1.74729e-08	up
PK3	17.98	19.2	23.53	37.65	47.86	53.01	1.35316	1.75125e-08	up
LOC100499758	38.79	39.91	40.46	94.19	81.64	70.56	1.20986	1.75681e-08	up
LOC100785496	107.14	64.81	108.78	32.73	15.14	26.01	-1.76454	1.83333e-08	down
LOC100527333	1.42	2.71	2.71	14.01	12.43	11.99	2.65251	1.848e-08	up
4CL1	12.68	12.82	6.38	20.74	51.03	55.34	2.17229	1.85185e-08	up
LOC121173228	19.98	25.87	18.1	7.01	6.32	4.86	-1.64777	1.89754e-08	down
SFERH-2	11.01	14.56	9.67	38.24	31.81	28.59	1.6534	1.9074e-08	up
LOC100793645	1.11	1.28	1.75	12.59	9.07	5.81	2.88498	1.95421e-08	up
LOC100785346	13.37	19.13	11.89	3.65	4.06	4.91	-1.64187	2.03023e-08	down
LOC100789516	36.65	38.1	45.62	68.68	69.75	81.98	1.03609	2.11877e-08	up
LOC100816277	1.4	2.31	1.35	0	0	0.03	-7.39968	2.15219e-08	down
DXR2	731.07	538.47	735.16	1010.13	1442.58	1304.66	1.06617	2.24388e-08	up
LOC547835	16.58	9.19	11.78	26.49	34.02	44.5	1.64972	2.27585e-08	up
LOC100810662	155.01	167.8	202.54	77.24	61.88	81.92	-1.08505	2.29679e-08	down
MYB56	4.5	2.88	6.46	21.27	18.86	21.02	2.29727	2.36429e-08	up
LOC100803677	8.78	12.41	12.01	42.19	21.53	29.42	1.65355	2.44841e-08	up
LOC100775617	8.9	5.66	11.38	36.62	28.06	33.48	2.07613	2.49034e-08	up
LOC100818908	158.47	123.27	158.85	54.34	42.09	66.76	-1.26698	2.49946e-08	down
LOC100796235	13.19	10.13	15.26	39.42	30.29	30.81	1.53956	2.53014e-08	up
LOC102668613	49.01	36.95	40.17	17.05	20.64	15.86	-1.07536	2.58591e-08	down
LOC100794949	207.83	153.41	189.21	385.73	292.36	328	1.03225	2.65448e-08	up
LOC100305706	85.58	68.21	79.16	143.72	149.68	142.16	1.06454	2.807e-08	up
LOC100782618	15.01	12.15	21.22	34.03	37.61	37.19	1.32578	3.00808e-08	up
LOC100791692	33.34	31.77	37.54	76.37	58.33	55.07	1.04663	3.14049e-08	up
LOC100816893	12.57	12.02	7.82	3.21	2.42	2.3	-1.86413	3.17871e-08	down
LOC100798890	45.4	56.09	48.71	11.71	19.89	9.14	-1.72385	3.20866e-08	down
LOC100814825	34.93	45.27	35.01	71.77	67.51	67.63	1.01242	3.21849e-08	up
PGYRP7	30.73	62.56	26.47	8.48	3.09	5.38	-2.64282	3.23678e-08	down
LOC100801824	15.28	14.75	14.19	3.93	6.08	4.43	-1.45303	3.40244e-08	down
LOC100785406	45.32	66.07	40.72	20.28	11.38	11.39	-1.65188	3.46278e-08	down
LOC100816616	47.84	36.81	46.18	13.3	13.27	18.35	-1.3774	3.54341e-08	down
LOC100782333	60.25	57.15	46.38	91.68	112.21	119.9	1.15166	3.68437e-08	up
WRKY57	85.28	101.64	48.04	11.89	27.27	13.96	-1.97789	3.90821e-08	down
LOC100782499	46.96	36.6	42.52	96.63	73.27	79.6	1.14707	3.95343e-08	up
LOC100809151	66.35	81.27	57.58	21.01	8.41	16.81	-1.97703	3.96016e-08	down
LOC100817049	0	0	0	4.56	1.28	0.22	9.2545	4.46702e-08	up
LOC100792587	30.79	33.44	27.6	13.97	13.2	13.22	-1.01842	4.64793e-08	down
LOC100805318	35.05	30.94	31.49	61.46	59.49	75.62	1.1787	4.90155e-08	up
novel.3516	3.67	3.53	2.81	0	0	0	-8.62198	4.93413e-08	down
LOC100798469	17.08	16.03	16.95	37.77	34.52	43.01	1.36934	5.04692e-08	up
LOC100808951	236.99	230.52	291.79	593.06	504.55	353.18	1.09007	5.24205e-08	up
LOC100776765	0	0	0	3.85	2.34	1.09	8.76759	5.3242e-08	up
LOC100527032	63.56	41.16	77	204.29	117	180.7	1.62522	5.3539e-08	up
LOC100306419	98.02	167.74	78.44	34.25	26.92	21.16	-1.892	5.37748e-08	down
LOC100775298	63.61	75.54	63	20.59	5.87	10.01	-2.30289	5.91724e-08	down
GH	290.33	283.51	297.75	153.35	100.22	80.87	-1.22205	6.11341e-08	down
LOC100804917	14.6	11.52	11.5	25.05	25.38	29.85	1.25992	6.12927e-08	up
LOC100802806	52.46	50.62	62.01	116.87	91.1	90.61	1.01521	6.35207e-08	up
LOC113000774	0	0	0	1.08	1.35	1.38	8.61428	6.4836e-08	up
LOC100814459	20.39	19.91	17.89	77.57	34.35	48.82	1.63256	6.54262e-08	up
LOC100778206	76.27	55.57	65.18	115.86	111.37	140.65	1.06625	6.60292e-08	up
LOC100784849	24.97	20.39	25.09	68.3	38.95	53.38	1.35219	6.64312e-08	up
LOC100781641	18.36	14.98	17.67	5.38	6.05	7.07	-1.29919	6.75343e-08	down
LOC100809224	93.57	120.86	85.59	33.81	33.06	49.06	-1.19783	6.98803e-08	down
LOC100788498	11.56	16.4	9.61	4.23	2.33	3.04	-1.79466	7.00939e-08	down
LOC100814607	12.13	10.45	9.37	25.34	22.65	22.98	1.31702	7.27294e-08	up
novel.1741	45.31	69.11	22.53	11.08	4.97	2.94	-2.67822	7.76017e-08	down
LOC100801563	59.39	47.79	56.53	26.25	20.84	17.25	-1.18793	7.84797e-08	down
LOC732627	270.21	218.5	309.58	460.11	472.06	750.58	1.24175	8.03233e-08	up
LOC100813342	71.45	57.88	73.88	125.67	117.86	123.64	1.01481	8.37041e-08	up
LOC100784254	73.19	57.03	67.83	107.09	117.09	142.08	1.05185	8.49927e-08	up
GASA10	16.56	18.11	16.32	2.39	1.74	0.54	-3.29014	8.5841e-08	down
LOC111605749	55.94	85.53	56.14	19.29	6.07	13	-2.19123	1.05722e-07	down
NAC5	14.17	28.08	14.52	2.39	4.05	4.21	-2.24037	1.07821e-07	down
LOC100785391	0.3	0	0.18	2.56	5.25	4.43	4.80763	1.11341e-07	up
LOC100798806	21.71	21.4	24.31	7.73	7.59	8.6	-1.33117	1.11652e-07	down
LOC100784520	134.1	187.06	134.09	70.77	29.57	36.02	-1.5714	1.14516e-07	down
LOC100814935	24.5	29.45	25.98	5.23	5.79	7.11	-1.97233	1.14916e-07	down
LOC100785442	67.44	118.55	58.77	34.09	24.75	18.62	-1.48994	1.1582e-07	down
LOC100777963	20.28	31.77	25.84	7.27	4.73	8.22	-1.77308	1.1747e-07	down
LOC100792032	16.65	19.21	11.35	4.3	3.8	2.58	-1.97477	1.18278e-07	down
LOC100798203	50.3	36.48	51.15	102.91	72.97	104.1	1.18441	1.2054e-07	up
LOC100793293	35.08	40.62	29.88	12.75	6.03	10.09	-1.69983	1.20895e-07	down
LOC100816306	139.46	165.28	185.07	254.74	306.84	439.41	1.19889	1.21597e-07	up
ACX1_3B1	17.21	16.29	16.95	6.19	5.7	4.02	-1.50535	1.23729e-07	down
LOC100781684	48.75	57.5	34.11	11.8	18.91	11.07	-1.58213	1.24881e-07	down
LOC100305629	83.83	107.19	73.04	149.04	167.13	167.56	1.04314	1.27384e-07	up
LOC100819885	16.17	11.5	18.74	48.01	30.18	40.99	1.52047	1.27991e-07	up
LOC100776359	57.12	83.71	74.24	30.57	26.97	26.78	-1.18573	1.37261e-07	down
LOC100777136	160.08	174.99	169.53	371.25	312.7	224.57	1.00854	1.40244e-07	up
LOC100794186	19.48	44.83	9.93	0.96	4.38	1.89	-3.18333	1.45021e-07	down
LOC100776472	4.14	2.93	4.03	10.31	10.98	18.89	2.02311	1.54065e-07	up
LOC100813490	278.37	386.55	211.27	140.58	77.73	74.09	-1.41324	1.63908e-07	down
LOC100786666	2.1	2.71	3.24	9.43	5.92	7.99	1.69759	1.67878e-07	up
LOC100784153	144.86	292.41	128.69	77.22	46.56	37.6	-1.63826	1.72073e-07	down
LOC100789538	48.69	51.91	63.17	86.48	116.19	123.12	1.1549	1.77238e-07	up
UGT4	11.92	11.04	16.14	41.54	24.34	38.5	1.57894	1.89924e-07	up
HSP22.3	47.52	110.37	30.04	11.89	2.11	6.29	-3.02612	1.92617e-07	down
LOC100818657	21.02	16.61	22.83	45.36	43.92	55.82	1.42573	1.95316e-07	up
LOC100809863	18.84	24.97	15.78	3.53	3.42	5.92	-2.03534	1.97456e-07	down
LOC100809536	171.49	261.19	254.94	659.01	349.6	475.1	1.27496	1.97653e-07	up
LOC100805275	35.77	23.55	35.73	60.44	60.45	73.66	1.19495	2.04477e-07	up
LOC100809188	9.44	17.64	3.78	0.49	1.52	1.34	-3.02182	2.12012e-07	down
LOC100790538	33.72	39.89	48.05	62.78	84.78	89.55	1.12525	2.17003e-07	up
LOC100810258	40.44	56.18	34.05	13.61	19.32	13.85	-1.31414	2.17366e-07	down
LOC100779148	42.13	56.92	44.91	105.4	85.6	94.59	1.15634	2.31655e-07	up
LOC100781983	1.76	1.95	0.8	4.95	6.76	6.72	2.20596	2.36234e-07	up
LOC100791908	44.69	52.64	37.28	75.21	78.43	87.59	1.01211	2.39055e-07	up
LOC100785505	36.27	26.57	35.47	64.18	57.67	58.89	1.03889	2.4418e-07	up
LOC100305854	1611.2	2259.31	1443.22	947.76	608.09	608.56	-1.12675	2.50856e-07	down
LOC100782291	82.55	169.23	62.65	34.25	19.44	20.47	-1.90732	2.54677e-07	down
LOC100795556	12.92	11.78	14.4	21.66	28.1	22.19	1.0391	2.60346e-07	up
LOC100776312	124.19	168.09	112.32	60.71	36.67	32.34	-1.47407	2.63107e-07	down
LOC100796434	33.47	38.75	26.43	11.32	14.61	13.87	-1.14001	2.7095e-07	down
LOC100793552	35.56	58.04	39.43	18.97	16.55	17.14	-1.16727	2.87511e-07	down
LOC100777949	52.06	85.84	30.07	17.98	16.2	12.25	-1.68057	3.06094e-07	down
IF7GT3	3.98	8.81	6.07	22.81	19.01	18.25	1.84079	3.09146e-07	up
LOC106796020	3.1	3.2	2.43	0.78	0.8	0.94	-1.62077	3.1283e-07	down
LOC102663727	0.4	3.29	0.47	0	0	0	-8.812	3.15635e-07	down
novel.1737	10.59	40.71	9.53	1.79	0.32	0.62	-4.29228	3.27381e-07	down
SHMT	114.37	104.25	129.93	223.06	176.61	343.18	1.26083	3.29282e-07	up
LOC100800387	9.54	27.94	16.68	2.9	2.96	1.49	-2.7149	3.32475e-07	down
LOC100779288	36.99	52.01	14.81	6.93	9.23	5.44	-2.09109	3.33468e-07	down
LOC100817971	46.13	56.22	38.76	104.17	94.12	83.7	1.1665	3.35938e-07	up
LOC100785582	1.21	5.76	5.67	0.42	0.13	0.16	-3.98085	3.37847e-07	down
LOC100305661	74.57	77.1	67.55	117.28	147.2	134.77	1.03035	3.43612e-07	up
LOC100814492	17.28	18.04	18.79	44.33	35.69	28.14	1.15928	3.53412e-07	up
LOC100790925	6.52	8.47	2.08	0	0	0	-8.51562	3.5917e-07	down
LOC102663004	9.28	7.98	15.42	32.26	34.21	39.47	1.85332	3.63701e-07	up
LOC100797043	32.99	36.92	50.49	14.61	8.5	13.72	-1.5463	3.77157e-07	down
LOC100783538	180.34	115.8	199.51	338.8	276.55	374.87	1.15899	3.89296e-07	up
LOC100785061	18.37	30.72	28.36	85.92	66.26	58.8	1.60881	3.91786e-07	up
LOC100794669	4.03	3.23	7.39	19.38	14.06	17.89	1.9624	3.93665e-07	up
LOC100780611	0	0.15	0	4.84	2.02	3.16	6.2934	3.94088e-07	up
BCH4	32.38	37.12	49.45	102.24	68.33	86.89	1.27513	4.00677e-07	up
LOC100778817	22.77	22.69	27.34	49.29	40.8	52.79	1.13699	4.04736e-07	up
LOC100804656	7.29	7.91	4.73	0.47	1.08	0.75	-2.94227	4.10363e-07	down
LOC100785356	15.78	25.82	28.08	59.25	59.05	54.26	1.46962	4.15626e-07	up
SCAM-4	2.03	3.25	5.91	22.8	17.29	18.86	2.55179	4.22654e-07	up
LOC100306704	58.85	38.8	49.8	13.98	18.95	16.26	-1.42357	4.27242e-07	down
LOC100527254	18.12	16.83	18.88	37.43	37.15	50.63	1.38448	4.29559e-07	up
LOC100796505	23.33	22.2	17.24	5.61	8.82	7.23	-1.3686	4.38747e-07	down
LOC100787304	21.82	21.4	25.52	36.9	50.41	54.55	1.20847	4.44158e-07	up
LOC100803280	0	0	0	4.72	0.16	1.41	8.9564	4.70286e-07	up
LOC100779687	103.36	62.84	108.22	183.9	158.62	203.78	1.15357	4.73277e-07	up
LOC100527293	23.04	33.87	18.75	55.82	60.96	68.01	1.46241	4.73645e-07	up
LOC100809111	6	6.49	10.15	28.21	14.78	24.92	1.7455	4.77014e-07	up
LOC100799433	12.34	10.26	12.02	21.64	19.56	21.71	1.02455	4.82861e-07	up
novel.3566	23.63	25.17	12.03	2.17	5.5	4.03	-2.20684	4.85417e-07	down
LOC100792950	0	0	0	6.5	1.91	1.24	8.59109	4.88062e-07	up
LOC100784833	53.28	81.35	38.01	21.32	7.72	9.87	-1.9757	4.96208e-07	down
FT5A	365.72	466.23	266.08	183.02	127.01	98.37	-1.25897	5.23221e-07	down
LOC100788507	26.29	24.33	20.55	9.77	9.19	8.97	-1.18353	5.26229e-07	down
LOC100500559	409.54	382.09	497.2	1762.73	601.18	950.52	1.52396	5.26554e-07	up
LOC100785379	283.2	174.95	308.15	505.19	458.16	547.36	1.13833	5.26723e-07	up
novel.2321	16.52	15.39	15	27.76	29.04	27.74	1.01375	5.31329e-07	up
LOC100801243	14.5	15.83	12.85	4.4	3.86	3.44	-1.71801	5.4897e-07	down
LOC100800640	55.26	49	65.79	118.24	82.35	113.3	1.04713	5.75166e-07	up
LOC102666031	2.04	1.77	0.62	3.97	12.03	6.61	2.51912	5.85429e-07	up
LOC100783815	2.37	0.8	0.65	0	0	0	-8.46679	5.88517e-07	down
LOC100808469	14.61	10.52	16.89	4	4.25	3.81	-1.64434	5.89309e-07	down
LOC100818380	60.97	85.81	59.95	16.52	29.5	23.25	-1.41012	6.20113e-07	down
FAD8-1	3.36	2.02	6.54	18.6	13.61	16.07	2.1678	6.32514e-07	up
LOC100814789	0	0	0	5.74	1.77	2.37	8.44424	6.35888e-07	up
LOC100795633	139.44	201.54	108.43	65.38	27.22	30.18	-1.70099	6.45333e-07	down
LOC100789095	0	0	0	0.61	1.42	1.72	8.40701	6.50229e-07	up
LOC100798809	5.12	8.36	3.76	14.53	17.16	14.67	1.60139	6.52478e-07	up
LOC100784545	46.25	24.57	51.11	91.83	93.95	118.8	1.47916	6.62267e-07	up
LOC100500040	117.88	76.16	109.6	35.96	45.56	39.7	-1.16606	6.6853e-07	down
LOC100811230	11.04	14.94	10.88	3.98	5.05	4.3	-1.2999	6.71814e-07	down
LOC100805334	31.99	11.34	30.41	61.52	83.5	77.37	1.74605	6.72169e-07	up
LOC100813451	49.99	49.82	44.56	105.33	83.85	70.16	1.00799	6.86257e-07	up
LOC100786227	9.18	8.18	9.43	25.82	23.84	19.22	1.52186	6.94074e-07	up
LOC100806580	1.24	2.41	1.96	4.89	8.66	6.87	2.02876	7.01563e-07	up
LOC100818805	73.07	63.72	86.13	209.59	116.73	135.81	1.21139	7.02676e-07	up
MYB109	30.15	24.43	31.69	51.42	63.36	51.85	1.10833	7.20659e-07	up
LOC100777924	53.83	85.58	54.84	146.88	106.28	117.61	1.10333	7.28098e-07	up
LOC100815137	8.5	4.49	4.63	1.17	1.01	0.81	-2.39962	7.29845e-07	down
LOC100791076	580.92	410.26	624.12	797.94	1018.58	1091.72	1.00878	7.32415e-07	up
LOC100794166	16.97	27.81	21.07	7.13	6.91	8.7	-1.3634	7.55649e-07	down
LOC106794193	0	0	0	0.99	0.6	0.54	8.32909	7.56272e-07	up
LOC100804010	71.32	76.04	58.93	20.39	32.53	29.18	-1.1619	7.73195e-07	down
LOC100809268	5.65	6.42	7.81	38.72	15.76	19.44	2.05539	7.86064e-07	up
LOC100792988	190.26	172.92	206.39	101.44	45.66	41.59	-1.43563	8.3384e-07	down
LOC100780977	5.67	12.79	7.86	0	0.31	0.78	-4.42118	8.4688e-07	down
LOC100800275	9.8	4.67	5.37	1.52	0.81	0.87	-2.47214	8.52145e-07	down
LOC100813025	41.18	43.16	62.14	105.97	82.52	93.43	1.10373	8.53265e-07	up
novel.1106	0	0	0	4.32	1.93	1.35	8.39074	8.60036e-07	up
LOC100810240	1.38	1	0.8	4.78	3.06	4.31	2.10311	8.68228e-07	up
LOC100810108	84.09	79.3	63.06	128.2	147.67	134.18	1.02305	8.74536e-07	up
LOC100305693	44.79	49.45	50.6	17.69	21.1	19.19	-1.15812	8.74605e-07	down
LOC100815625	25.51	16.52	25.18	49.65	43.55	57.94	1.33103	8.80696e-07	up
LOC100786125	26.01	37.92	20.87	12.41	7.7	8.67	-1.38662	8.82365e-07	down
MT3	3704.06	4403.69	2924.26	2126.76	1299.36	1289.32	-1.05812	8.99399e-07	down
LOC100792200	1.71	7.75	2.94	0	0.04	0	-7.82163	9.01794e-07	down
LBD23	10.47	10.41	11.38	29.47	22.22	24.81	1.40906	9.19975e-07	up
LOC100817754	9.28	22.37	9.74	44.79	43.12	40.44	1.80813	9.28566e-07	up
LOC100794730	18.99	26.34	16.57	7.04	4.62	3.92	-1.82247	9.35403e-07	down
LOC100306503	27.87	30.96	42.59	76.38	79.4	61.27	1.25384	9.3989e-07	up
LOC100791192	34.92	37.18	37.45	84.88	110.93	49.87	1.32051	9.41961e-07	up
LOC100785157	184.96	267.09	170.96	103.65	68.55	67.87	-1.20673	9.52652e-07	down
LOC102665424	43.31	33.52	35.38	15.47	7.92	8.8	-1.63877	9.64644e-07	down
LOC547993	45.77	54.46	39.13	21.22	22.25	17.62	-1.02368	9.68785e-07	down
LOC100801718	10.53	9.66	7.79	21.82	33.36	17.23	1.53178	9.71777e-07	up
LOC100799048	60.57	90.37	56.74	25.74	9.29	7.95	-2.10624	1.00885e-06	down
LOC100801860	48.15	40.97	37.69	16.13	9.67	13.08	-1.53882	1.01003e-06	down
LOC100775413	2.67	0.2	3.36	0	0	0	-8.68288	1.02037e-06	down
LOC100786173	6.32	3.87	4.41	0.92	0.52	1.03	-2.39495	1.04579e-06	down
PAL2.3	14.82	16.78	20.16	45.58	26.92	40.65	1.29248	1.04831e-06	up
LOC100817362	8.89	6.21	7.65	22.55	16.07	18.63	1.49404	1.05284e-06	up
LOC100813351	7.05	6.27	4.46	0.4	1.5	1.08	-2.40908	1.06641e-06	down
LOC100814599	37.12	34.74	37.51	61.77	76.42	83.24	1.18235	1.0828e-06	up
LOC100794288	142.37	147.22	178.5	38.47	69.17	70.88	-1.22774	1.08429e-06	down
LOC100820584	27.07	22.19	23.69	9.26	8.04	12.04	-1.14588	1.11201e-06	down
LOC100805879	19.63	30.59	7.27	2.22	2.29	1.32	-3.12512	1.12083e-06	down
LOC121173351	0.49	0.68	0.24	3.81	14.28	1.05	3.92254	1.14358e-06	up
LOC100801265	0.41	2.75	1.1	0	0	0.02	-7.85385	1.15347e-06	down
LOC100818263	42.59	55.25	39.19	88.27	81.22	96.79	1.12926	1.15399e-06	up
LOC100795041	77.31	50.48	83.08	136.11	164.76	142.9	1.22987	1.16619e-06	up
IDH	25.09	32.65	27.01	11.12	12.1	11.19	-1.13441	1.20742e-06	down
LOC100801607	16.78	24.93	15.26	8.3	8.18	5.89	-1.18097	1.22502e-06	down
LOC100789591	35.35	17.41	28.27	7.47	7.43	8.08	-1.65863	1.26438e-06	down
LOC100812815	8.98	9.68	8.95	3.19	3.98	2.96	-1.28346	1.27576e-06	down
LOC100499761	51.04	89.63	72.22	122.69	168.6	170.68	1.28589	1.27852e-06	up
novel.4097	26.77	52.68	34.66	9.51	4.44	8.61	-2.16386	1.28479e-06	down
RD22	91.33	60.14	122.71	352.97	150.02	204.57	1.52269	1.29885e-06	up
LOC100792839	6.36	9.13	12.09	0.44	1.03	1.98	-2.8285	1.30098e-06	down
LOC100804706	10.68	16.52	10.98	26.78	30.06	29.44	1.34598	1.32719e-06	up
LOC100816806	0	0	0	4.09	0.48	0.19	8.82037	1.33496e-06	up
LOC100813662	1.67	2.99	2.31	0	0	0	-8.21723	1.34268e-06	down
LOC100790713	4.24	8.09	2.97	0.75	0.19	0.13	-3.67929	1.35327e-06	down
LOC100499781	44.26	72.51	44.8	107.76	106.21	112.28	1.18552	1.38803e-06	up
LOC100819954	9.53	8.5	5.3	0.78	0.86	1.7	-2.63035	1.40277e-06	down
LOC100306101	24.3	20.03	26.01	2.75	6.65	5.99	-2.03133	1.41968e-06	down
LOC100790371	5.95	4.59	5.16	0.82	0.87	0.45	-2.72117	1.43722e-06	down
LOC100776354	56.89	58.63	58.93	94.04	108.16	120.62	1.0537	1.43888e-06	up
LOC547576	379.75	194.83	386.46	689.42	577.58	754.26	1.23168	1.44756e-06	up
H-1	4.97	14.01	8.58	45.47	28.76	25.33	2.02226	1.45141e-06	up
LOC100782250	10	17.7	13.51	24.17	32.42	36.46	1.3451	1.47128e-06	up
LOC100805737	30.33	16.87	28	5.64	5.05	8.41	-1.8136	1.56043e-06	down
LOC100305544	49.78	48.84	48.25	101.34	80.74	98.38	1.0993	1.57634e-06	up
LOC100796365	18.92	13.42	17.93	27.03	37.8	47.75	1.32803	1.58457e-06	up
LOC100808113	12.61	7.38	7.12	2.55	2.65	1.76	-1.80007	1.60962e-06	down
LOC100781321	0	0	0.04	4.1	1.09	3.05	7.70046	1.61402e-06	up
LOC100306427	8.33	18.5	24.47	54.15	47.43	54.31	1.76352	1.62213e-06	up
LOC100782655	29.71	23.56	37.8	102.45	51.01	75.63	1.49065	1.63894e-06	up
LOC100787314	4.34	4.44	3.96	13.66	7.22	9.45	1.41853	1.65623e-06	up
novel.4108	14.19	29.95	9.95	2.59	2.28	2.13	-2.7704	1.6643e-06	down
CHI3A2	34.35	26.61	21.54	57.88	64.39	47.33	1.20327	1.67476e-06	up
LOC100798719	6.39	5.28	6.12	22.2	10.91	12.49	1.51937	1.68331e-06	up
LOC100790104	11.05	10.79	11.98	4.02	3.12	2.58	-1.63962	1.72154e-06	down
LOC100775235	34.09	48.35	36.61	11.52	11.04	12.71	-1.58557	1.78837e-06	down
LOC100803526	6.9	8.8	7.22	3.14	3.07	3.25	-1.10988	1.84756e-06	down
HSP90A2	38.37	51.5	40.4	19.07	7.26	13.56	-1.53637	1.92247e-06	down
PHR16	1.41	1.41	2.23	0	0	0	-8.16888	1.94746e-06	down
LOC100814228	20.04	22.03	18.63	4.63	5.41	7.33	-1.6357	1.99015e-06	down
novel.1266	9.12	11.18	8.76	1.62	1.47	2.12	-2.31021	2.02508e-06	down
LOC100790153	23.39	31.93	21.18	10.49	4.93	4.51	-1.7734	2.0399e-06	down
LOC732566	21.91	27.67	21.55	7.67	6.1	8.91	-1.47832	2.05642e-06	down
LOC100808025	8.48	14.39	6.57	0	0.63	0.8	-4.18302	2.09802e-06	down
LOC100787003	28.07	25.33	25.21	47.58	70.68	40.05	1.16828	2.12389e-06	up
LOC100790536	0.52	0.55	1.76	8.82	4.02	6.49	2.91902	2.13629e-06	up
LOC100813401	15.23	16.92	10.72	3.23	4.07	2.46	-1.96883	2.17683e-06	down
LOC100819045	1.04	0.25	0.37	4.66	2.67	3.31	2.8378	2.22154e-06	up
LOC100802137	54.78	41.55	50.09	78.68	89.64	106.65	1.07366	2.26107e-06	up
MYB83	18.82	16.54	13.14	4.87	4.38	5.34	-1.56323	2.2684e-06	down
LOC100305473	72.45	126.14	96.49	185.39	176.92	181	1.04876	2.32954e-06	up
LOC100816416	32.19	17.64	23.18	6.56	8.4	7.76	-1.52273	2.3808e-06	down
LOC100795624	9.63	8.22	12.84	20.26	23.05	24.77	1.30835	2.38145e-06	up
LOC100527534	5.9	6.01	13.25	36.55	41.11	25.24	2.17861	2.40162e-06	up
SGF14K	50.85	51.63	78.78	98.97	123.04	148.9	1.19388	2.42333e-06	up
LOC100796178	47.25	51.15	39.43	92.59	63.2	100.48	1.06707	2.47596e-06	up
LOC100500541	91.7	137.48	84.81	42.62	25.41	38.23	-1.38914	2.487e-06	down
LOC100789776	2.92	9.74	4.78	19	18.93	19.93	1.90628	2.50262e-06	up
LOC100782815	32.32	38.04	27.12	8.91	11.09	3.94	-1.86603	2.57468e-06	down
LOC100806170	6.98	11.81	6.44	1.48	2.35	1.38	-2.10774	2.60493e-06	down
LOC100795305	42.25	31.37	51.43	17.66	17.09	12.97	-1.23565	2.62691e-06	down
novel.2904	70.56	100.21	59.57	6.46	27.79	7.78	-2.29607	2.63696e-06	down
LOC100499886	41.02	47.3	31.8	14.5	10.52	11.62	-1.54328	2.66245e-06	down
LOC100809773	5.86	7.83	5.53	0.56	0.32	1.37	-2.91277	2.77583e-06	down
LOC100815286	18.37	19.15	18.33	54.96	37.31	37.2	1.37662	2.77752e-06	up
LOC100782714	32.39	17.42	19.71	7.76	6.09	5.94	-1.65024	2.80614e-06	down
LOC100784307	78.12	135.46	86.58	172.56	192.76	194.23	1.06958	2.81002e-06	up
LOC100305540	5.07	2.19	6.87	66.3	12	17.82	2.91326	2.86538e-06	up
TGA08	22	31.25	23.88	10.32	11.9	10.95	-1.05053	2.91939e-06	down
LOC100305587	44.7	40.3	35.64	71.59	70.01	87.5	1.09369	2.92399e-06	up
LOC100805577	36.25	44.55	32.46	14.65	9.52	5.87	-1.75108	2.95115e-06	down
LOC100779794	36.29	45.73	42.99	71.86	73.57	88.48	1.07117	2.98134e-06	up
LOC102669841	1.52	1.21	1.46	3.5	3.67	2.19	1.31606	2.9982e-06	up
SPX2	5.44	7.65	6.67	0.09	0.11	0.88	-4.01819	3.04978e-06	down
LOC100782530	2.66	2.57	3.29	8.84	8.97	12.65	2.00172	3.1052e-06	up
novel.3007	12.58	22.47	15.99	3.72	6.18	5.98	-1.51559	3.16261e-06	down
AHAS3	45.33	41.98	55.28	73.41	79.92	112.99	1.06637	3.27569e-06	up
LOC100305450	22.28	11.45	21.46	38.88	38.81	35.84	1.19641	3.3309e-06	up
LOC100783307	97.03	94.91	134.26	161.44	206.52	262.24	1.11298	3.33693e-06	up
GA3OX3	4.23	1.99	1.43	8.22	13.48	11.49	2.28388	3.35791e-06	up
LOC102667957	24.35	43.46	34.12	8.58	7.9	11.65	-1.68589	3.37648e-06	down
WNK12	10.28	8.55	13	21.77	20.44	21.7	1.1643	3.37963e-06	up
LOC100800196	107.87	75.99	100.23	46.2	30.86	40.19	-1.11416	3.47328e-06	down
LOC100809388	8.09	14.34	13.2	2.69	3.04	2.31	-1.98562	3.5811e-06	down
LOC100791897	17.96	18.4	18.4	7.69	5.91	8.22	-1.16006	3.61268e-06	down
LOC100783978	10.18	9.99	12.28	22.34	19.63	18.36	1.05439	3.67478e-06	up
LOC100794137	10.52	9.35	10.44	40.26	15.72	28.44	1.64347	3.6863e-06	up
LOC100526973	16.13	18.31	19.54	2.06	4.9	3.23	-2.24599	3.69029e-06	down
LOC100797574	5	5.91	3.41	0	0.33	0.39	-4.12545	3.71349e-06	down
LOC106799662	0.64	1.18	0.21	0	0	0	-8.22211	3.73527e-06	down
LOC100784357	5.61	2.27	2.66	14	13.35	12.22	2.06904	4.03478e-06	up
LOC100807342	52.27	57.86	56.06	13.58	18.72	26.45	-1.33017	4.09902e-06	down
LOC100778809	26.55	75.07	28.92	13.07	9.89	11.19	-1.75536	4.14524e-06	down
LOC100500247	378.91	266.12	463.39	741.75	635.42	620.84	1.00603	4.33222e-06	up
TUFA	117.21	107.62	139.69	159.62	241.17	354.81	1.21883	4.47033e-06	up
LOC100810799	15.34	18.5	17.09	52.38	24.78	38.54	1.35142	4.47285e-06	up
LOC100778924	43.95	25.76	43.58	64.63	71.86	74.06	1.05261	4.49352e-06	up
LOC100809766	0.93	0.76	0.74	6.9	2.2	3.04	2.48081	4.56341e-06	up
LOC100818394	1.1	3.19	1.76	0	0.13	0.08	-4.68908	4.6477e-06	down
LOC100811010	2.96	1.98	2.38	0	0	0	-8.03004	4.66229e-06	down
LOC100783955	10.23	12.79	11	3.27	5.09	4.59	-1.22823	4.69141e-06	down
MCCA	7.01	7.71	8.07	1.89	2.46	2.13	-1.65255	4.73123e-06	down
LOC100802045	21.07	21.25	9.29	3.96	5.51	5.27	-1.63375	4.80925e-06	down
LOC102660518	9.46	5.33	5.99	37.15	20.23	18.02	2.01907	4.87937e-06	up
ALDH7B2	34.83	53.5	29.75	13.89	17.17	9.93	-1.35952	5.04274e-06	down
LOC100790639	12.29	14.56	15.74	4.31	6.46	4.88	-1.28404	5.1139e-06	down
CHS13	351.52	307.6	415.09	731.81	451.37	753.82	1.01525	5.22218e-06	up
LOC100802281	57.43	31.81	63.43	95.89	107.15	122.24	1.24911	5.27557e-06	up
novel.4053	22.61	36.35	18.15	0	0.9	2.73	-4.22174	5.52465e-06	down
LOC102662403	32.59	32.08	33.42	11.47	7.92	7.49	-1.70566	5.53947e-06	down
LOC100804781	27.48	27.97	19.84	4.89	11.54	6.61	-1.54505	5.54799e-06	down
SG-9	6.99	9.52	6.85	25.68	13.64	21.51	1.55291	5.63765e-06	up
LOC102662117	0	0	0	1.61	0.5	0.42	8.16169	5.64973e-06	up
TPS21	27.18	20.11	29.48	41.96	67.84	46.35	1.17965	5.76145e-06	up
LOC100802134	4.08	4.77	4.91	9.55	11.44	9.87	1.32808	5.8451e-06	up
LOC100775705	49.87	43.26	51.32	118.25	73.89	94.03	1.14942	5.89096e-06	up
LOC100810893	41.33	43.38	45.82	15.66	23.09	13.95	-1.15053	5.91999e-06	down
LOC100779883	14.42	11.58	13.82	3.52	5.34	4.52	-1.41145	5.95983e-06	down
LOC100777748	5.45	6.31	3.9	13.1	10.92	16.58	1.54963	6.10299e-06	up
LOC100784113	37.14	23.68	33.52	90.35	46.12	68.12	1.27903	6.12862e-06	up
LOC100785390	14.35	12.85	14.09	29.71	25.57	21.09	1.0475	6.12902e-06	up
CYP72A67	6.6	11.25	8.63	19.82	18.11	22.91	1.37025	6.13601e-06	up
LOC100786883	4.65	3.02	2.67	8.22	8.22	10.74	1.56406	6.15349e-06	up
LOC100784933	0	0	0	2.28	0.62	1.45	8.10696	6.22696e-06	up
LOC100781896	10.17	5.48	9.75	18.75	19.59	24.12	1.45834	6.23653e-06	up
CHS10	39.57	62.58	46.45	21.76	9.02	14.53	-1.54315	6.33156e-06	down
PHR11	57.2	88.76	48.06	29.88	16.32	15.45	-1.48356	6.33975e-06	down
LOC100775811	54.21	33.86	54.43	81.26	108.52	82.9	1.09189	6.50074e-06	up
LOC100794653	11.4	8.14	14.73	0.89	1.94	2.79	-2.44679	6.56571e-06	down
LOC100796290	0.8	1.71	2.36	6.31	5.49	5.8	2.01286	6.58325e-06	up
LOC100813301	21.95	13.39	19.23	2.94	5.33	5.36	-1.83936	6.68336e-06	down
LOC100809271	13.32	11.79	13.83	30.15	19.65	30.26	1.20551	6.74884e-06	up
LOC100775435	38.16	50.36	26.93	15.51	15.3	12.35	-1.24891	6.99033e-06	down
LOC100797625	4.03	4.35	2.91	14.03	12.59	10.22	1.8736	7.02294e-06	up
LOC100780202	9.71	5.25	8.36	1.87	1.32	2.51	-1.86893	7.02753e-06	down
LOC100818685	3.05	0.37	0.68	0	0	0	-8.25162	7.09351e-06	down
LOC100818620	19.49	21.44	30.24	6.71	4.94	6.07	-1.84582	7.14729e-06	down
LOC100784277	37.25	40.4	40.13	10.89	17.69	18.2	-1.16646	7.22952e-06	down
LOC100787543	18.4	10.46	27.92	59.01	53	35.59	1.5244	7.23854e-06	up
LOC100788810	53.35	85.32	49.24	27.23	24.28	17.29	-1.28154	7.41238e-06	down
LOC100499880	41.2	33.35	33.79	0.96	6.86	7.76	-2.62894	7.45353e-06	down
LOC100500140	37.84	21.58	20.23	4.13	7.69	2.1	-2.36211	7.50339e-06	down
SWEET38	29.15	25.62	23.15	10.79	6.61	7.17	-1.49995	7.53783e-06	down
LOC100306705	7.14	9.68	4.3	1.12	1.22	0.78	-2.58599	7.54819e-06	down
LOC100788278	54.46	45.15	52.6	17.11	27.53	19.21	-1.09438	7.64744e-06	down
LOC100805715	28.5	28.43	17.94	8.3	9.34	10.72	-1.22828	7.66731e-06	down
PHR21	13.48	14.06	8.34	1.28	3.57	2.8	-2.05843	7.67788e-06	down
LOC100790835	20.83	29.17	15.08	6.12	8.39	4.29	-1.62521	7.78207e-06	down
LOC100305718	23.64	18.51	31.97	157.23	43.4	58.89	1.9627	7.80511e-06	up
LOC100810086	31.65	33.66	43.35	61.36	75.8	95.95	1.26522	7.86469e-06	up
LOC100802349	3.24	5.91	3.73	11.35	15.08	12.18	1.75298	8.19042e-06	up
LOC100306077	39.8	44.7	46.37	66.93	81.62	90.89	1.03683	8.24693e-06	up
LOC100798822	22.63	15.96	26.25	5.03	8.75	9.04	-1.34716	8.27824e-06	down
LOC100810153	13.87	20.51	10.78	4	4.19	4.3	-1.68016	8.51225e-06	down
LOC100785768	19.38	13.15	18.35	34.75	32.56	25.6	1.0256	8.56467e-06	up
LOC100785186	315.16	288.28	274.38	461.48	863.05	382.58	1.11562	8.62672e-06	up
LOC100797914	2.08	0.99	1.06	0	0	0.02	-7.31715	8.69454e-06	down
GA3OX5	0	0	0	1.56	3.56	0.28	8.25772	8.72151e-06	up
LOC100783948	13.4	8.49	16.66	24.74	30.62	54.16	1.67009	8.74995e-06	up
LOC102663818	2.28	1.74	1.94	0.25	0.13	0.25	-3.0608	8.84842e-06	down
LOC100790186	250.68	208.08	243.89	122.8	61.79	105.5	-1.11036	8.92147e-06	down
ALDH12A2	28.75	47.18	27.63	13.83	8.33	3.96	-1.82312	8.94441e-06	down
LOC100792182	1.12	2.02	5.82	0	0	0	-8.10693	8.97923e-06	down
LOC100780999	11.33	18.07	10.72	2.7	3.63	1.79	-2.13705	9.32268e-06	down
LOC100780927	13.26	15.35	4.15	1.65	0.78	2.07	-2.67971	9.49801e-06	down
LOC121172906	2.03	1.08	2.3	5.19	5.97	7.28	1.92384	9.71511e-06	up
LOC100804423	3.57	2.77	6.36	28.29	13.24	10.83	2.19118	9.7747e-06	up
LOC100812909	6.79	6.92	5.75	16.46	12.38	10.97	1.19661	9.92124e-06	up
LOC100778428	30.69	48.07	33.94	17.49	12.41	11.73	-1.26917	1.01015e-05	down
LOC100797793	1.66	1.42	1.33	5.06	3.49	3.67	1.63555	1.01097e-05	up
LOC100500199	52.12	67.76	74.75	192.02	107.09	122.17	1.27599	1.02487e-05	up
LOC100793844	54.54	96.91	35.53	17.29	26.11	17.62	-1.44179	1.03686e-05	down
LOC100500013	56.38	93.61	73.02	150.65	117.34	133.24	1.01571	1.0489e-05	up
LOC112999526	62.8	117.54	61.05	29.21	19.1	10.91	-1.85951	1.06213e-05	down
LOC100802175	1.65	1.15	3.1	12.2	5.53	8.25	2.2897	1.0636e-05	up
CRK14	7.95	4.43	7.8	12.24	19.69	16.77	1.4274	1.06915e-05	up
LOC100815684	50.87	46.36	76.35	132.39	91.38	123.51	1.15968	1.07181e-05	up
EN2	16.06	10.39	5.19	1.33	0.6	1.45	-3.05501	1.08646e-05	down
LOC100812931	8.24	10.52	9.32	2.24	3.78	2.55	-1.54947	1.08939e-05	down
LOC100820501	0	0	0	0.87	0.25	0.5	8.01127	1.09649e-05	up
LOC100794378	1.97	1.65	1.66	0	0	0	-7.89049	1.10526e-05	down
LOC100787262	7.92	7.33	9.48	1.65	0.35	0.86	-2.94604	1.10533e-05	down
LOC100796999	11.13	10.31	7.18	2.42	2.78	3.28	-1.58185	1.12061e-05	down
LOC100786968	0	0	0.52	5.38	5.08	7.08	5.21166	1.12096e-05	up
PHR28	38.03	39.59	32.46	18.2	15.12	9.64	-1.19538	1.13027e-05	down
LOC100819911	1.4	3.09	1.76	9.58	5.18	8.43	2.06614	1.14157e-05	up
LOC100786284	37.62	61.58	35.61	13.36	17.61	18.05	-1.2867	1.14532e-05	down
LOC100802288	29.08	14.64	24.05	4.44	4.3	7.78	-1.8711	1.16588e-05	down
LOC100793025	103.31	124.08	94.35	57.56	36.87	45.42	-1.03314	1.19084e-05	down
GPRP3	130.64	231.78	146.23	73.56	58.32	75.2	-1.12339	1.19897e-05	down
LOC100819144	4.98	5.46	2.83	15.26	12.35	11.39	1.72592	1.19947e-05	up
LOC121174128	0	0	0	1.05	1.01	0.39	7.96121	1.23391e-05	up
LOC106794279	19.09	16.15	19.95	6.5	8	7.34	-1.17636	1.23567e-05	down
LOC100527830	14.92	16.08	12.64	3.78	4.19	4.59	-1.62864	1.23636e-05	down
LOC100527206	0	0	0	1.48	1.91	2.91	7.91999	1.30831e-05	up
LOC100776651	0	0	0	0.52	1.31	2.49	8.02692	1.34239e-05	up
LOC100808508	30.81	24.29	37.18	7.62	7.33	13.71	-1.5211	1.4077e-05	down
LOC100500581	19.65	34.34	11.76	4.75	5.14	4.9	-1.97393	1.41207e-05	down
LOC100306665	4.05	6.69	0.81	0	0	0	-8.06646	1.41505e-05	down
LOC100807820	28.58	33.41	34.72	52.58	57.81	64.12	1.01652	1.42939e-05	up
LOC100305589	4.24	11.58	10.7	24.51	36.3	28.15	1.90872	1.43205e-05	up
LOC102667703	8.44	7.55	6.81	25.64	12.44	32.59	1.80689	1.43971e-05	up
LOC100781111	28.27	47.64	31.96	58.27	64.23	70.1	1.00759	1.46765e-05	up
LOC100808529	2.34	1.6	4.43	12.55	12.65	14.23	2.38755	1.46802e-05	up
LOC100781632	9.81	10.33	7.58	3.24	2.96	3.32	-1.37247	1.48378e-05	down
LOC100796416	0.9	1.72	6.2	0	0	0	-8.08003	1.50352e-05	down
LOC106794112	28.1	47.97	42.88	13.46	3.96	5.75	-2.19465	1.5296e-05	down
LOC100794149	12.91	20.53	8.46	1.25	0.64	2.66	-3.01868	1.53097e-05	down
LOC100815918	22.29	12.86	19.43	6.39	7.13	5.88	-1.33503	1.53436e-05	down
LOC100797787	18.79	34.12	21.87	40.09	52.01	56.13	1.15949	1.54186e-05	up
LOC100305997	18.31	24.04	24.48	51.85	42.05	43.27	1.2008	1.55063e-05	up
LOC100784007	1.74	3.04	2.42	8.59	7.22	4.95	1.68989	1.58271e-05	up
LOC100802401	3.57	7.79	9.1	1.06	0.75	0.98	-2.71272	1.61152e-05	down
LOC100527647	65.57	49.79	48.57	100.14	85.66	108.27	1.01014	1.67521e-05	up
LOC100808472	9.92	13.62	7.44	20.54	21.18	19.21	1.14696	1.67999e-05	up
LOC100819408	20.96	20.75	17.56	9.26	6.58	6.41	-1.24862	1.68255e-05	down
SOYAP1	87.6	113.07	66.43	48.32	22.15	20.09	-1.39241	1.71821e-05	down
LOC100818506	31.77	34.61	29	15.67	14.49	9.56	-1.10235	1.76956e-05	down
LOC100306135	67.6	150.8	70.47	35.4	24.7	19.4	-1.68954	1.78495e-05	down
LOC121173836	49.79	44.03	54.77	123.34	84.33	88.03	1.15326	1.81505e-05	up
LOC100800507	19.06	27.25	31.81	51.04	49.54	56.6	1.17141	1.81676e-05	up
LOC100805019	47.18	42.2	46.63	15.71	13.88	24.48	-1.16109	1.83153e-05	down
SPX1	66.1	72.34	65.23	15.65	5.31	27.63	-1.88658	1.84026e-05	down
novel.4129	5.43	2.79	0.87	0	0	0	-7.97695	1.86899e-05	down
ELF3A	5.87	9.16	4.42	1.12	2.03	0.97	-2.07168	1.88435e-05	down
LOC102660396	3.66	1.07	4.87	19.56	11.72	13.86	2.38141	1.9305e-05	up
LOC100794372	12.08	8.84	16.43	29.74	19.78	32.1	1.28785	1.93913e-05	up
LOC100527877	12.56	18.6	8.07	3.84	2.79	2.66	-1.90524	1.93948e-05	down
LOC100802845	51.38	54.01	42.86	18.01	9.31	20.93	-1.44529	2.02914e-05	down
novel.2138	15.45	18.42	17.43	4.76	7	6.67	-1.31146	2.04046e-05	down
LOC100527198	0	0	0	3.75	3.57	3.7	7.8164	2.04505e-05	up
LOC100805158	6.69	9.3	9.18	1.91	2.88	2.53	-1.61813	2.08481e-05	down
LOC100810834	14.52	20.74	7.29	2.77	3.33	4.19	-1.86688	2.13156e-05	down
LOC100792358	2.34	1.09	4.19	11.08	9.2	9.74	2.12557	2.1443e-05	up
LOC100810613	16.13	18.72	11.16	6.22	5.04	3.86	-1.43745	2.17679e-05	down
LOC100527690	66.02	45.28	51.08	16.37	21.77	14.61	-1.46282	2.19944e-05	down
LOC100788778	15.15	10.9	9.33	3.91	4.23	4.03	-1.37354	2.2654e-05	down
LOC100527777	4.16	2.5	5.28	26.61	9.97	12.18	2.18202	2.26634e-05	up
LOC100782855	0	0	0	0.59	0.3	0.6	7.83441	2.28006e-05	up
LOC100788574	25.45	15	13.82	5.8	5.37	6.47	-1.45429	2.28706e-05	down
LOC100784721	11.52	6.14	10.22	24.91	20.44	18.76	1.35808	2.30793e-05	up
SIG5B	114.84	97.21	134.59	269.68	140.97	227.4	1.04326	2.32376e-05	up
LOC100809670	9.41	3.98	5.7	25.97	12.43	15.88	1.66882	2.37941e-05	up
NF-YA16	13.27	17.3	18.02	2.84	5.58	4.9	-1.70408	2.38225e-05	down
LOC100787580	14.91	18.65	9.57	5.25	3.63	3.09	-1.67775	2.41361e-05	down
LOC100808592	37.69	27.34	46.03	92.09	69	73.43	1.23533	2.41659e-05	up
LOC100786079	26.62	24.33	23.77	47.25	33.56	62.38	1.10957	2.42118e-05	up
LOC100306661	231.37	272.21	204.04	141.09	84.55	64.1	-1.12449	2.42442e-05	down
LOC102659483	3.29	8.88	0.75	0	0	0	-8.03653	2.43592e-05	down
LOC100785122	21.83	17.56	22.72	44.57	26.68	40.93	1.01707	2.4435e-05	up
LOC100792678	1.95	0.88	2.55	9.36	5.43	7.01	2.17283	2.49083e-05	up
LOC100819070	17.85	10.06	23.3	44.72	35.05	36.25	1.33316	2.504e-05	up
PHO1-H14	13.74	14.91	8.31	5.17	3.1	2.73	-1.57858	2.51679e-05	down
LOC100815506	14.45	15.75	9.2	35.21	24.54	23.24	1.24407	2.51994e-05	up
LOC100796717	71.37	44.48	80.54	32.99	20.71	24.25	-1.17604	2.52158e-05	down
LOC100815639	4.17	1.26	4.68	25.08	8.59	15.94	2.44759	2.52503e-05	up
LOC100814174	20.77	27.77	17.54	8.77	10.2	8.67	-1.08882	2.52941e-05	down
LOC100810977	5.3	4.87	2.49	11.37	14.53	13.05	1.79264	2.54125e-05	up
novel.470	18.09	20.38	22.06	2.42	5.81	0.84	-2.59102	2.56368e-05	down
LOC100789379	5.04	5.66	5.33	0.29	0.64	1.29	-2.67819	2.56517e-05	down
LOC100782933	0	0	0.1	3.72	0.38	1.9	6.05081	2.6054e-05	up
LOC100795122	0	0	0.19	2.84	1.26	2.84	5.3127	2.62505e-05	up
LOC100812921	3.81	2.55	4.85	10.82	10.14	9.1	1.57749	2.64887e-05	up
LOC100305831	3.83	7.45	3.5	15.58	15.79	11.3	1.70202	2.67921e-05	up
LOC100801591	6.29	5.46	2.84	0.82	0.7	0.61	-2.60832	2.69511e-05	down
LOC100779619	22.41	27.76	15.7	9.9	6.46	6.35	-1.36627	2.69944e-05	down
LOC100778227	69.05	67.35	68.58	23.08	18.26	37.55	-1.20524	2.71375e-05	down
LOC100809047	32.9	28.03	32.06	13.26	8.25	3.52	-1.73963	2.72262e-05	down
LOC100782873	13.85	12.41	15.76	20.15	30.41	45.63	1.36245	2.75587e-05	up
LOC100782787	100.5	73.77	98.57	30.87	44.15	45.9	-1.01204	2.75641e-05	down
LOC100814175	3.28	0.85	3.74	9.72	11.59	16.88	2.43305	2.77707e-05	up
LOC100793024	503.59	505.25	568.16	303.95	147.34	244.64	-1.01441	2.80683e-05	down
LOC100777828	0	0	0.34	5.09	3.37	2.01	5.04697	2.86173e-05	up
LOC100819495	11.6	3.04	14.1	25.56	30.58	31.54	1.75871	2.91181e-05	up
TPS8	1.16	1.86	0.26	0	0	0	-7.91612	2.93054e-05	down
LOC100819067	24.39	22.79	18.42	41.4	38.32	56.98	1.23114	2.9405e-05	up
LOC100787764	41.82	59.99	47.3	98.58	78.54	120.05	1.16717	2.972e-05	up
LOC100812023	3.9	4.89	3.48	6.82	25.71	8.24	1.88837	2.99079e-05	up
LOC100811994	11.3	13.91	8.47	2.61	1.54	1.13	-2.50336	2.99771e-05	down
novel.4093	137.44	49.05	210.39	30.96	18.83	45.31	-1.90459	3.01382e-05	down
PHR26	25.21	29.35	17.02	9.38	2.82	2.87	-2.07881	3.01966e-05	down
LOC100805517	2.61	4.22	2.71	5.24	8.96	10.58	1.55136	3.0316e-05	up
LOC100305392	17.86	15.68	12.97	6.27	2.95	5.4	-1.4981	3.07478e-05	down
LOC100801713	4.78	5.55	6.26	21.03	9.1	21.04	1.79316	3.07628e-05	up
PHT1-8	6.92	13.65	7.84	1.44	3.51	1.78	-1.91327	3.11303e-05	down
LOC100811817	0	0	0	1.45	0.99	0.53	7.8014	3.12401e-05	up
LOC100818957	6.52	14.06	8.31	1.28	2.59	2.7	-1.96229	3.12424e-05	down
CLC1	7.29	1.51	6.52	19.74	16.28	18.42	1.98155	3.12679e-05	up
LOC100791029	6.24	5.85	6.05	2.25	1.12	2.06	-1.57482	3.146e-05	down
novel.231	0	0	0	4.57	5.25	2.44	7.7758	3.19454e-05	up
LOC100789487	125.76	87.81	145.12	310.46	153.24	233.26	1.11833	3.35901e-05	up
novel.2219	14.78	14.18	16.61	7.06	6.65	6.34	-1.02301	3.39895e-05	down
LOC100526849	39.29	43.26	31.38	13.43	6.37	2.75	-2.17621	3.40485e-05	down
LOC102661607	0	0	0	1.56	1.09	0.1	8.03363	3.45774e-05	up
LOC100499742	49.18	94.42	65.94	140.41	140.23	120.06	1.10275	3.48371e-05	up
LOC100811281	1.44	0.74	1.21	7.57	3.07	4.06	2.27437	3.51561e-05	up
LOC100784072	67.05	44.3	60.79	25.79	16.31	26.93	-1.1534	3.52766e-05	down
LOC100789909	8.77	7.47	12.4	39.07	12.36	27.97	1.63213	3.54572e-05	up
LOC100812100	8.14	4.98	8.34	24.11	13.44	17.37	1.5138	3.56006e-05	up
LOC100788719	7.61	2.46	7.48	0.55	1.38	0.67	-2.60912	3.57042e-05	down
LOC102662818	1	2.3	0.31	0	0	0	-7.87999	3.64272e-05	down
LOC100818610	30.84	23.25	34.91	8.78	10.18	13.3	-1.30208	3.6502e-05	down
LOC100818917	27.38	31.58	35.61	209.25	44.12	58.95	1.88281	3.65741e-05	up
LOC100306264	41.68	85.77	68.07	118.29	135.15	137.6	1.16796	3.66116e-05	up
LOC100810627	5.06	6.08	3.26	0.7	0.89	1.08	-2.25952	3.68267e-05	down
LEA-1	29.61	16.17	32.1	65.74	45.87	58.13	1.28152	3.68628e-05	up
UGT8	0	0	0	0.96	0.72	2.2	7.80237	3.7535e-05	up
LOC100798352	12.59	19.51	9.88	4.94	2.89	2.61	-1.83564	3.76982e-05	down
LOC100499974	15.46	23.71	18.55	3.53	7.45	2.72	-1.91686	3.784e-05	down
LOC100799584	12.24	15.03	14.09	5.34	6.07	5.14	-1.15806	3.79122e-05	down
LOX10	5.64	19.08	1.62	0.72	1.09	1.3	-2.89138	3.81863e-05	down
SGT2	7.4	15.69	11.03	40.76	16.39	34.8	1.60509	3.8273e-05	up
CHS8	17.51	15.68	19.3	51.15	22.88	43.29	1.3261	3.84928e-05	up
LOC100815310	1.89	1.89	3.44	0.26	0	0.1	-4.16788	3.87389e-05	down
LOC100797957	115.83	156.5	60.24	14.42	49.73	15.66	-1.89496	3.87947e-05	down
LOC100779563	0	0	0	1.06	0.52	1.8	7.79827	3.89794e-05	up
4CL4	35.05	30.37	38.71	84.35	41.07	87.92	1.20231	3.99389e-05	up
LOC100790524	7.7	4.78	8.73	45.96	16.86	15.71	2.04157	4.02129e-05	up
LOC100818002	21.58	25.19	25.45	10.18	11.97	6.59	-1.17159	4.02713e-05	down
novel.904	0	0	0	3.33	1.34	2.06	7.74513	4.18945e-05	up
LOC100819750	26.2	32.35	16.92	4.45	4.84	10.54	-1.74602	4.26173e-05	down
LOC100803010	14.5	11.29	16.61	3.99	1.71	4.35	-1.91138	4.30225e-05	down
LOC100803420	11.88	15.59	12.67	5.73	5.18	4.06	-1.25915	4.3333e-05	down
LOC100792419	18.49	22.91	27.42	36.32	41.31	58.12	1.1462	4.42236e-05	up
LOC100793559	18.12	19.96	23.88	28.59	39.19	59.1	1.20204	4.43335e-05	up
LOC100797648	29.98	40.22	15.11	6.59	8.79	10.34	-1.55037	4.48055e-05	down
LOC100785395	13.98	3.22	19	2.06	1.54	0.92	-2.8594	4.51166e-05	down
LOC100815624	193.58	126.61	199.69	97.86	42.51	59.12	-1.22261	4.51565e-05	down
LOC100812707	241.78	143.04	265.64	507.47	309.3	377.06	1.03329	4.58258e-05	up
LOC100784140	40.2	60.27	72.6	114.31	99.18	107.65	1.05304	4.59509e-05	up
LOC100812761	2.11	4.15	2.31	6.95	8.34	5.77	1.46469	4.60531e-05	up
LOC100788855	11.35	9.71	9.81	3.48	2.46	1.98	-1.80109	4.62475e-05	down
LOC100784260	3.97	4.7	3.27	8.71	8.68	6.8	1.18534	4.7821e-05	up
LOC100783355	0	0	0	1.68	1.15	3.79	7.76616	4.7834e-05	up
LOC100777008	21.65	13.7	32.61	60.21	41.59	60.57	1.41216	4.80322e-05	up
LOC100793395	5.62	6.26	4.93	1.89	1.05	1.56	-1.73144	4.82463e-05	down
LOC547794	12.33	5.25	8.41	32.31	15.93	31.38	1.78028	4.90239e-05	up
LOC100784882	7.35	6.81	4.56	11.44	16.61	17.49	1.45385	4.92736e-05	up
LOC100795222	6.41	3.44	5.29	13.37	12.45	10.96	1.4382	5.00788e-05	up
LOC100798870	3.98	6.85	3.82	0	0.59	0.21	-4.03095	5.03459e-05	down
LOC100500179	30.58	35.99	47.65	62.11	93.89	81.16	1.21273	5.06147e-05	up
novel.1955	0	0	0	1.51	2.48	2.83	7.69006	5.07528e-05	up
LOC100305953	1.49	4.75	1.17	0	0	0	-7.76122	5.09519e-05	down
novel.3973	14.51	17.95	9.47	1.71	4.3	3.79	-1.92598	5.25284e-05	down
LOC100306660	65.64	53.39	62.19	177.48	79.46	115.38	1.20237	5.25725e-05	up
LOC100801676	11.97	24.38	13.74	4.8	5.63	5.09	-1.51822	5.34329e-05	down
LOC100786479	0	0	0	3.68	1.2	0.51	7.85165	5.34731e-05	up
LOC102668305	4.89	5.96	9.9	34.71	14.54	22.61	1.95008	5.35197e-05	up
LOC100783882	2.51	6.69	1.72	0.53	0.25	0.74	-2.65727	5.49386e-05	down
LOC100806144	2.64	4.48	2.38	0.41	0.17	0.47	-2.99037	5.55289e-05	down
LOC100798496	5.27	6.43	3.44	1.62	1.14	0.88	-1.88771	5.64777e-05	down
LOC100790389	31.77	28.38	21.94	50.91	60.94	54.56	1.1861	5.71052e-05	up
novel.1742	31.82	38.82	29.62	13.67	8.74	9.76	-1.47184	5.72108e-05	down
LOC100792326	0.89	1.12	1.31	0	0	0	-7.62912	5.74789e-05	down
CCS52	0.55	2.28	0.36	0	0	0	-7.81099	5.79542e-05	down
LOC100810015	14.19	11.17	7.57	2.6	1.63	3.63	-1.89082	5.81492e-05	down
LOC100500220	22.33	30.89	30.63	11.41	8.25	7.63	-1.45696	5.93189e-05	down
LOC100797110	16.86	21.3	14.48	2.27	6.17	5.34	-1.76533	5.93951e-05	down
LOC100791655	25.68	42.56	22.25	11.58	7.52	12.79	-1.3265	5.96478e-05	down
LOC100781058	0	0	0	2.93	0.7	0.29	7.89556	6.07669e-05	up
LOC100806543	10.69	7.72	12.95	16.11	28.58	19.42	1.1852	6.21742e-05	up
LOC100810277	0	0	0	4.68	2.92	1.26	7.71041	6.33577e-05	up
LOC100306285	4.88	5.82	4.45	16.3	13.52	13.58	1.68576	6.33905e-05	up
LOC100777095	15.44	10.83	17.12	50.1	25.69	24.72	1.36772	6.37036e-05	up
LOC100784352	3.03	1.88	2.27	0	0.14	0.15	-4.49064	6.37373e-05	down
LOC100776382	8.69	5.32	7.19	0.98	1.73	1.45	-2.19281	6.49752e-05	down
LOC100305923	34.5	38.55	34.51	11.38	17.7	17.24	-1.04949	6.56878e-05	down
HSF-03	89.53	77.8	108.09	50.13	45.66	27.14	-1.01033	6.58299e-05	down
LOC100792176	1.3	0.94	1.33	4.09	3.45	2.79	1.68887	6.61523e-05	up
SGT3	3.01	8.06	3.04	18.18	8.99	21.86	1.98339	6.81204e-05	up
LOC100784660	0.87	3.56	0.49	0	0.03	0	-7.13841	6.83897e-05	down
LOC100779740	4.59	6.68	9.49	2.01	2.71	1.71	-1.53568	6.85958e-05	down
LOC100788974	11.76	12.23	13.28	29.42	20	22.52	1.11185	6.8711e-05	up
LOC102668266	2.08	1.44	2.19	6.84	3.96	4.12	1.54517	6.87859e-05	up
LOC100500315	9.73	9.42	10.19	23.81	31.16	19.06	1.49316	6.97118e-05	up
LOC100818891	19.39	14	23.73	7.72	7.29	8.06	-1.1497	6.97483e-05	down
LOC100813260	13.98	18.71	11.9	5.06	4.61	6.8	-1.26241	7.13053e-05	down
LOC100809196	4.02	11.31	3.22	1.17	0.82	0.89	-2.50414	7.1458e-05	down
LOC100794527	0.85	0.36	0.7	5.69	0.97	3.57	2.57886	7.1775e-05	up
LOC100527595	98.73	65.34	95.99	42.82	26.46	40.24	-1.08487	7.31582e-05	down
LOC100796213	53.15	57.44	75.46	204.17	80.79	103.59	1.22171	7.3341e-05	up
SC-04	13.66	11.87	15.59	1.9	0.68	4.15	-2.43565	7.35688e-05	down
LOC100793363	9.9	6.3	10.44	13.64	19.2	21.16	1.17984	7.37757e-05	up
LOC100814039	29.64	17.52	33.26	61.32	41.25	52.61	1.10597	7.38275e-05	up
LOC100499777	27.9	14	21.71	86.84	33.63	56.6	1.63862	7.48898e-05	up
LOC102668087	0.42	1.13	1.83	5.64	3.58	9.18	2.61062	7.49406e-05	up
UGT78K2	5.1	2.05	6.67	18.34	9.07	24.23	2.06125	7.56e-05	up
DW1	1.97	3.05	2.25	0.25	0.43	0.41	-2.55855	7.59758e-05	down
novel.3523	57.4	68.16	81.75	26.7	7.45	22.65	-1.70002	7.631e-05	down
LOC100806518	3.07	7.55	2.09	0.43	1.06	0.5	-2.5089	7.81705e-05	down
LOC100807996	19.11	20.93	16.25	48.39	33.28	27.35	1.11815	7.83958e-05	up
LOC100526902	3.92	10.07	7.26	17.3	24.06	21.63	1.73652	7.85136e-05	up
LOC100807316	32.07	22.32	25.08	12.33	14.66	8.41	-1.00949	7.93756e-05	down
LOC100778064	0	0	0	0.5	0.61	0.19	7.65271	7.94056e-05	up
LOC106796068	17.93	11.28	12.6	6.1	3.53	3.63	-1.49419	7.95532e-05	down
LOC102666496	5.72	1.51	5.34	18.67	12.08	19.25	2.14796	8.09196e-05	up
LOC106795977	0.82	0.66	0.43	1.57	3.56	1.95	2.05246	8.15858e-05	up
LOC100798775	21.17	17.47	13.3	39.07	28.1	27.8	1.0374	8.49789e-05	up
LOC100820516	17.84	4.77	7.52	27.46	29.1	28.77	1.66376	8.65557e-05	up
LOC112998540	12.23	1.53	6.34	0	0	0.38	-5.59075	8.73869e-05	down
LOC100818639	1.63	2.29	3.2	8.79	7.26	6.97	1.85159	8.76506e-05	up
LOC100791545	21.05	32.35	14.21	6.14	5.89	8.34	-1.55105	8.86456e-05	down
LOC100810544	0.46	1.95	1.33	6.87	5.01	4.14	2.26407	8.93271e-05	up
LOC100783482	1	0	0.68	5.23	6.31	6.03	3.5309	8.96296e-05	up
LOC106796220	7.72	5.44	4.89	0.66	2.32	0.94	-2.04304	9.09339e-05	down
LOC100785599	14.58	13.79	17.2	30.7	26.53	32.92	1.14739	9.09632e-05	up
LOC100305441	11.62	15.88	10.77	5.34	1.91	1.61	-1.94626	9.24945e-05	down
LOC100817369	18.63	6.33	20.02	38.89	49.49	32.54	1.5739	9.29256e-05	up
LOC100776899	16.48	8.16	20.43	45.52	26.92	42.51	1.50757	9.35544e-05	up
LOC100795347	0	0	0	0.47	0.34	1.17	7.64974	9.49081e-05	up
LOC100809096	24.88	56.15	48.82	79.4	82.16	95.65	1.15387	9.549e-05	up
LOC100788886	38.66	38.45	32.57	20.87	13.45	10.53	-1.12728	9.5585e-05	down
LOC100798607	6.79	7.78	9.89	16.75	15.51	30.29	1.52334	9.58437e-05	up
LOC121175156	7.96	7.83	10.93	3.61	1.33	1.71	-1.84738	9.70437e-05	down
LOC100819201	4.67	9.67	4.73	2.08	1.59	0.83	-1.91459	9.74722e-05	down
LOC102664140	0.9	1.1	0.42	0	0	0	-7.57022	9.76127e-05	down
LOC100796694	18.23	32.67	35.07	63.62	57.29	60.55	1.24069	9.78154e-05	up
LOC100802621	0.78	0.8	1.07	0	0	0	-7.53352	9.81357e-05	down
LOC547698	39.42	22.41	38.01	118.15	46.82	69.57	1.39091	9.82215e-05	up
LOC100801703	13.06	8.68	10.58	2.79	3.69	4.67	-1.371	9.95366e-05	down
LOC100800264	5.02	6.41	3.25	0.33	0	0.57	-3.84304	9.96362e-05	down
LOC100794455	5.02	1.14	5.19	19.59	11.03	16.72	2.2126	9.96445e-05	up
LOC100786287	100.34	65.44	99.82	28.13	46.18	42.83	-1.02183	0.000100362	down
SIP1-6	52.4	66.12	68.35	154.55	86.58	94.18	1.00584	0.000100396	up
novel.3563	2.02	8.67	2.63	0	0	0	-7.6417	0.000100895	down
LOC100793275	15.23	15.15	10.66	2.44	5.9	1.78	-1.86171	0.000101233	down
novel.1299	0	0	0	1.53	0.81	0.97	7.56744	0.000101235	up
LOC100819991	22.54	15.72	30.97	73.71	30.79	60.1	1.40872	0.000102208	up
LOC100789473	25.6	20.28	19.31	11.24	7.7	9.46	-1.03264	0.000102979	down
LOC100784765	0.84	2.81	0.24	0	0	0	-7.76121	0.000103149	down
LOC100807143	6.36	9.25	8.66	15.18	14.94	13.3	1.00256	0.000104156	up
NARK	10.16	12.02	5.69	2.82	3.75	2.32	-1.47762	0.000104432	down
LOC100803035	15.43	21.94	25.46	33.43	40.29	41.67	1.03926	0.000105706	up
LOC100777206	17.19	20.54	11.41	7.49	4.96	3.65	-1.44237	0.000106656	down
LOC100820586	13.27	12.86	19	28.78	28.45	24.16	1.00696	0.000106824	up
LOC100786732	3.95	3.93	5.08	10.14	8.59	10.21	1.32073	0.00010694	up
LOC100813359	8.02	10.27	14.34	16.1	26.06	25.35	1.20839	0.000107442	up
LOC100819605	3.6	5.25	1.66	0.39	0.38	0.53	-2.84855	0.000107758	down
LOC100799923	34.25	29.64	35.74	71.39	40.04	69.82	1.02974	0.000109516	up
novel.3094	10.54	13.73	9.04	4.55	4.44	3.67	-1.22636	0.000111036	down
LOC100817866	2.79	3.4	0.52	0	0	0.07	-6.34663	0.000112773	down
LOC100779260	19.98	30.83	15.63	32.18	59.04	50.95	1.27078	0.000113883	up
LOC100818158	2.37	0.41	2.89	14.63	5.96	8.46	2.50241	0.000114311	up
LOC100787563	8.18	3.27	9.74	1.66	0.69	1.08	-2.47586	0.000115257	down
LOC100775212	2.93	8.6	3.42	0	0.33	0.51	-3.97175	0.000115757	down
LOC100788249	6.53	22.23	2.58	0	0.98	0.55	-4.1726	0.000116828	down
LOC100778469	1.47	2.38	1.28	10.39	4.16	4.23	2.04156	0.000117186	up
LOC100784625	20.75	39.45	20.1	7.25	12.27	9.37	-1.30295	0.000119083	down
LOC100778487	4.57	5.89	4.79	20.78	9.56	9.2	1.53932	0.000120182	up
CRK11	1.53	1.83	2.7	7.98	4.83	5.31	1.73772	0.000121847	up
LOC100795866	35.47	29.28	23.14	14.13	12.35	12.19	-1.01747	0.000122597	down
LOC100817782	9.77	13.3	11.34	23.49	20.65	17.46	1.00444	0.000123478	up
LOC121172620	7.33	4.49	6.24	1.66	2.16	2.25	-1.41188	0.000123508	down
LOC100793807	1.19	1.19	3.65	10.47	8.49	5.72	2.17715	0.000123831	up
LOC100789049	14.41	19.1	8.79	2.27	5.48	3.62	-1.72392	0.000125523	down
LOC100795033	1.3	1.26	0.22	0	0	0	-7.62845	0.000126234	down
LOC100800550	13.81	18.52	16.36	4.35	7.57	7.49	-1.16005	0.000128296	down
LOC100305647	23.88	19.36	16.08	7.31	3.06	5.87	-1.69886	0.000128297	down
LOC100778800	13.85	19.66	14.13	4.05	7.63	4.02	-1.43846	0.000128652	down
LOC100799221	2.95	5.67	4.59	0.57	0.91	0.28	-2.75112	0.000130044	down
LOC100781137	12.24	10.39	10.13	0.81	3.18	2.2	-2.24261	0.0001303	down
LOC100804417	1.53	0.91	1.08	0	0	0.05	-6.14172	0.000131111	down
LOC100781085	181.29	163.97	144.94	95.47	42.96	76.78	-1.01783	0.000131854	down
LOC100815240	3.98	4.45	4.16	7.24	12.78	8.77	1.35445	0.000133074	up
LOC100805100	1.62	1.68	1.37	16.82	4.54	3.9	2.59967	0.000133361	up
novel.977	33.86	45.04	31.91	13.52	12.81	6.62	-1.58665	0.000136795	down
CYP71D10	38.14	18.01	25.24	80.59	36.12	65.17	1.32514	0.000136892	up
LOC100306396	16.51	48.01	32.31	7.12	9.51	6.99	-1.8681	0.000137978	down
novel.1560	19.86	15.16	25.54	66.23	29.96	55.96	1.49022	0.000139653	up
LOC100306505	34.55	57.08	34.81	10.09	18.71	16.63	-1.30595	0.000140727	down
PIN3A	5.32	8.13	7.77	21.34	11.87	12.08	1.25643	0.000140738	up
LOC100818889	12.77	14.84	9.93	3.65	4.76	4.89	-1.32669	0.00014142	down
LOC100775988	7.46	7.91	7.46	9.41	16.71	17.96	1.1161	0.000141701	up
LOC100792725	11.11	8.82	13.21	21.8	19.9	21.34	1.08707	0.000141911	up
LOC100799250	27.04	26.35	20.64	6.59	9.95	10.21	-1.29969	0.000142136	down
LOC102660295	0	0	0.05	0.48	0.99	1.06	5.77618	0.000142162	up
LOC100811970	45.42	30.04	21.34	10.36	11.85	11.58	-1.35027	0.000142567	down
LOC100781084	0	0	0	0.34	0.81	0.43	7.51992	0.000142652	up
LOC100791789	4.15	4.16	3.52	10.83	7.63	10.95	1.48275	0.000142877	up
LOC100778139	7.67	8.22	11.11	30.07	12.64	21.61	1.41478	0.000142968	up
LOC100787511	9.77	8.44	13.99	39.08	16.33	23.25	1.44585	0.000142982	up
LOC100819810	9.45	8.96	9.45	4.13	2.65	3.14	-1.32578	0.000143989	down
LOC100797426	51.87	61.49	48.62	19.1	29.09	22.62	-1.02843	0.000144634	down
LOC100527209	3.78	7.48	8.56	16.83	19.69	24.53	1.78815	0.000144683	up
LOC100803731	1.47	3.83	3.9	20.89	6.31	6.75	2.04238	0.000144859	up
LOC100780817	7.11	3.94	13.96	0.46	1.16	2.44	-2.46128	0.000146332	down
LOC100805802	17.72	28.43	28.72	34.21	51.48	74.72	1.2692	0.00014657	up
LOC100500093	35.28	30.56	27.96	75.93	47.53	52.75	1.0748	0.000146772	up
LOC100791971	21.61	19.45	20.69	9.84	5.41	8.58	-1.20709	0.000147906	down
LOC100777701	25.77	39.22	29.22	15.22	12.71	12.59	-1.04948	0.00015153	down
LOC100802883	11.1	17.01	10.97	5.87	3.45	3.4	-1.44994	0.000152042	down
LOC102666829	0	0	0	0	1.88	1.24	8.34351	0.000152647	up
LOC100306296	1.99	2.65	0.46	0	0	0	-7.56979	0.000153961	down
LOC100804458	48.56	43.24	35.63	12.34	26.88	16.53	-1.03049	0.000153962	down
LOC100779800	1.74	3.85	2.4	4.65	12.95	7.8	1.83455	0.000154082	up
LOC100780396	3.43	11.3	1.59	29.8	23.06	17.93	2.3025	0.000154961	up
LOC100816209	4.37	4.91	4.77	1.46	0.77	0.89	-2.00666	0.000155274	down
LOC100795683	7.71	12.27	8.94	15.04	21.07	19.52	1.11246	0.00015572	up
LOC100803037	2.24	4.55	0.74	0	0	0.19	-5.07867	0.000158556	down
LOC100801564	1.06	1.24	2.18	4.51	4.17	6.63	1.93447	0.000160052	up
LOC100789540	12.85	13.91	10.94	4.86	2.54	2.22	-1.80458	0.000160964	down
LOC100794695	4.18	4.3	4.49	7.1	9.41	9.13	1.14687	0.000161009	up
LOC100789137	9.62	9.2	9.58	25.41	18.31	16.23	1.23923	0.000162044	up
LOC100776175	30.69	19.95	25.55	8.6	12.55	10.66	-1.1	0.000162339	down
LOC100813193	22.03	23.31	11.97	6.81	6.64	4.67	-1.4922	0.000163056	down
LOC100788038	14.48	15.92	11.92	4.67	4.23	7.07	-1.23125	0.000163145	down
LOC100780000	8.37	12.73	17.01	21.27	28.82	42.45	1.44555	0.00016435	up
LOC102665905	1.17	1.47	0.98	0	0	0	-7.43312	0.000166571	down
novel.107	0.7	0.36	1.24	0.86	7.75	5.63	2.77556	0.00016751	up
LOC100820129	8.51	8.69	4.86	1.27	0.86	2.5	-2.07139	0.000167694	down
LOC100788731	5.53	8.62	4.24	1.27	2	1.39	-1.81169	0.000168788	down
LOC100817025	7.2	8.14	6.55	3.27	3.1	2.17	-1.19425	0.000170742	down
LOC100499789	43.36	83.36	44.74	98.15	111.28	110.06	1.07136	0.000171152	up
LOC100817216	22.91	18.26	13.93	4.64	8.14	4.83	-1.48272	0.000171735	down
novel.3435	6	6.69	2.33	0	0	0	-7.47148	0.000173167	down
LOC100792389	6.7	11.29	10.06	3.23	2.81	1.63	-1.71063	0.000174865	down
LOC100814004	10.67	11.78	9.26	5.32	3.82	4.68	-1.02976	0.000175008	down
TPS20	8.84	3.62	9.23	28.52	14.01	17.16	1.61469	0.000175231	up
LOC100814000	7.1	7.53	6.81	2.38	1.95	0.72	-1.92878	0.000175471	down
LOC100802834	4.73	9.53	2.8	0.35	0	0.73	-3.79365	0.000177565	down
LOC100800618	0.61	0.85	1.06	2.57	3.17	4.41	2.17618	0.000179015	up
novel.3863	0	0	0	6.57	2.6	0	8.31119	0.000179108	up
LOC100796692	7.34	7.1	9.13	2.33	3.18	2.07	-1.48043	0.000180015	down
LOC547546	6.09	3.88	4.55	8.2	12.19	12.67	1.34972	0.00018057	up
novel.1962	15.71	14.5	9.15	4.8	5.29	4.98	-1.21541	0.0001824	down
LOC100806213	3.89	7.44	4.39	1.23	1.15	0.43	-2.31751	0.000183224	down
LOC100811790	72.77	49.1	59.11	29.27	28.07	20.92	-1.05058	0.000184165	down
LOC121172720	0	0	0	1.14	0.73	0.98	7.44186	0.000185735	up
LOC100806762	18.49	19.9	23.36	46.44	24.16	42.71	1.04184	0.00018736	up
LOC102664051	0	0	0	0.36	1.69	1.02	7.52842	0.000188009	up
LOC100780338	22.34	16.7	9.37	2.74	6.94	2.07	-1.88252	0.000188243	down
LOC100801628	0	0	0	1.15	0.62	0.29	7.51027	0.000188288	up
LOC100798197	20.04	29.46	28.71	39.98	52.62	61.44	1.14494	0.000188453	up
LOC100800458	0	0.61	0.72	8.27	4.13	3.14	3.70033	0.000188629	up
LOC100526977	79.37	38.49	94.19	22.38	15.56	27.38	-1.53991	0.000191639	down
LOC100811798	13.17	21.57	26.06	45.08	45.47	28.73	1.12746	0.00019227	up
LOC100806277	34.3	35.49	38.83	14.14	4.56	15.45	-1.49731	0.000192425	down
LOC100800505	6.64	14.06	14.98	37.73	24.06	24.11	1.42872	0.000194573	up
LOC100805629	0	0	0.08	2.4	3.31	2.23	6.71594	0.00019505	up
LOC100526905	1.49	1.69	2.41	4.73	4.4	5.03	1.50129	0.000195811	up
novel.2932	12.23	13.65	11.4	39.11	19.73	33.24	1.47469	0.000195892	up
LOC100787328	5.62	7.54	7.47	11.19	12.92	16.25	1.13545	0.000196567	up
LOC100797798	115.62	126.5	112.8	366.66	142.01	166.14	1.09108	0.000196857	up
LOC100793901	13.49	17.62	5.77	4.36	1.53	0.8	-2.29084	0.000197353	down
LOC100804508	8.77	11.06	10.34	1.92	3.61	3.11	-1.63751	0.000197754	down
LOC100810929	2.51	1.78	3.92	9.22	9.19	9.42	1.91575	0.000199299	up
novel.1738	4.29	4.61	2.77	0.72	0.62	0.63	-2.4004	0.000201617	down
LOC100814630	0.92	2.53	3.51	7.56	6.56	9.9	1.94828	0.000201646	up
LOC100784190	9.94	9.77	4.91	1.49	2.57	2.05	-1.83937	0.000202971	down
LOC100802805	8.95	8.04	12.39	14.98	20.5	23.3	1.16105	0.000203829	up
LOC100790752	20.49	25.64	19.63	4.91	11.96	4.96	-1.43175	0.0002052	down
LOC102661681	0	0	0	1.9	0.63	0.3	7.56501	0.00020535	up
LOC547684	25.6	16.8	16.9	6.04	9.11	8.22	-1.17862	0.000208347	down
LOC100777637	2.21	1.81	2.33	4.47	4.55	5.37	1.34519	0.000208571	up
LOC100784972	4.51	8.1	4.46	1.72	0.72	0.67	-2.28833	0.000213377	down
LOC100791242	32.1	26.61	40.14	10.92	14.81	12.97	-1.19553	0.00021346	down
LOC100794600	0	0	0	0	2.86	0.59	8.3255	0.00021433	up
LOC100786154	0	0	0	1.39	0.82	0.14	7.59202	0.000214486	up
LOC100813058	16.85	14.67	17.15	6.43	4.64	2.54	-1.68262	0.000215702	down
novel.3619	22.83	21.57	24.42	9.19	9.54	7.21	-1.2484	0.000217125	down
LOC100793598	13.39	14.23	9.38	3.74	2.28	4.03	-1.7057	0.0002179	down
CYP98A2	6.64	15.07	6.27	16.4	23.88	28.71	1.48244	0.000218818	up
LOC100306409	409.33	372.8	460.97	1344.22	471.82	622.02	1.1321	0.000220603	up
LOC121173762	2.91	4.96	5.02	14.87	8.12	8.9	1.46898	0.000220983	up
LOC100776802	6.61	5.01	1.67	0.86	0.51	0.31	-2.81827	0.000223805	down
LOC100807008	18.85	30.44	14.69	9.79	7.41	4.28	-1.40687	0.000223957	down
LOC100803190	19.88	29.86	26.7	13.3	5.65	8.43	-1.314	0.000224231	down
LOC100813041	4.42	5.98	6.48	0.39	0.55	1.88	-2.40842	0.000224617	down
LOC100776005	3.35	1.95	2.98	7.17	5.58	7.57	1.45641	0.000224795	up
SEOE	16.38	13.8	7.02	2.27	1.62	0.02	-3.09209	0.000225047	down
LOC100818384	0	0	0	1.16	0.59	1.09	7.42004	0.000225053	up
LOC100815319	2.44	1.61	1.22	6.56	4.76	5.17	1.81119	0.000225134	up
LOC100812756	31.22	24.31	41.55	16.95	8.91	11.66	-1.21399	0.000225453	down
LOC100802918	39.52	71.11	68.2	101.01	122.59	97.18	1.00489	0.000226715	up
LOC100801603	4.47	6.48	3.85	1.22	1.82	0.91	-1.73927	0.000226945	down
novel.3734	0	0	0.09	3.38	3.77	1.84	6.70316	0.000227329	up
LOC100790349	20.43	13.99	12.19	40.39	22.1	27.74	1.1194	0.000229817	up
LOC100781689	11.55	12.22	12.78	29.55	18.56	19.73	1.05489	0.000231504	up
LOC100793527	5.01	5.17	4.16	1.47	0.76	0.28	-2.35449	0.000235973	down
LOC100803578	3.28	1.88	1.25	0.19	0.23	0.48	-2.66377	0.000238039	down
LOC100792349	1.4	1.09	0.2	0	0	0	-7.50428	0.000239179	down
LOC100785774	1.43	2.38	2.85	0	0	0	-7.38041	0.000240252	down
LOC100789603	48.93	33.05	51.66	18.74	13.04	22.11	-1.14674	0.000242722	down
ALDH3J2	0.86	0.84	1.24	7.96	3.6	2.67	2.43258	0.000243088	up
LOC100818056	7.88	9.24	7.65	0.36	2.25	2.53	-2.09891	0.000245865	down
LOC100789937	2.32	5.59	3.62	10.93	9.07	10.71	1.5863	0.000246723	up
LOC100812454	6.82	11.72	8.57	17.48	17.1	13.88	1.00403	0.000249533	up
LOC100806042	0	0	0	0.47	0.61	0.7	7.38209	0.000250559	up
LOC100788506	5.74	6.41	2.62	20	7.59	13.27	1.64585	0.000251263	up
LOC100815846	7.91	4	10.03	21.61	13.67	16.41	1.38954	0.000251529	up
LOC100786807	20.36	16.38	18.43	25.8	33.44	44.79	1.08244	0.000251621	up
LOC100796381	2.51	4.24	3.12	0.81	0.91	0.36	-2.08131	0.000254686	down
LOC100780807	0	0	0	1.29	0.05	0.49	7.71011	0.000255122	up
LOC100801495	5.75	13.08	5.27	0	0.83	1.09	-3.47002	0.000255287	down
LOC100809556	1.06	1.63	2.23	13.22	2.71	4.12	2.18306	0.000255379	up
LOC100806253	23.93	10.96	16.26	5.39	3.58	3.16	-1.91711	0.000257421	down
LOC100791720	11.07	12.4	9.3	17.84	25.32	16.25	1.02201	0.000257681	up
LOC100798019	29.97	42.62	35.21	19.51	10.39	12.43	-1.18189	0.000261096	down
LOC100499912	33.21	33.7	44.76	63.54	82.22	58.3	1.02603	0.000264183	up
LOC100818189	10.27	15.14	10.84	5.28	4.52	5.6	-1.06464	0.000264624	down
LOC100791957	0	0	0	0.74	0.58	0.92	7.37303	0.000266026	up
LOC100805469	44.58	31.08	26.59	63.21	52.56	81.71	1.12108	0.000266579	up
LOC100796278	3.85	7.86	4.58	1.73	1.46	1.12	-1.74833	0.000267389	down
LOC100818590	7.75	10.75	10.9	13.28	30.28	22.04	1.31938	0.00026796	up
novel.1147	9.52	3.59	8.06	1.38	1.2	1.78	-2.12046	0.000273448	down
LOC100803077	2.09	1.56	2.25	12.98	5.28	5.56	2.17113	0.000274512	up
LOC100788693	4.11	5.74	3.47	0.72	0.71	1.41	-2.05383	0.000275717	down
LOC100788996	40.64	53.23	52.01	61.3	99.58	106.4	1.04002	0.000276911	up
novel.93	4.28	1.46	2.95	0	0.24	0	-5.04596	0.000280239	down
LOC100806057	10.51	7.64	10.87	14.73	19.28	21.18	1.08897	0.000281766	up
LOC100782414	3.08	4	3.41	0.79	0.29	1.06	-2.11988	0.00028216	down
LOC100776029	11.63	15.14	18.56	5.44	2.6	3.4	-1.82537	0.000282608	down
LOC100791581	2.63	2.18	1.71	4.59	4.63	5.16	1.30909	0.000284082	up
LOC100783614	5.33	4.06	4.37	10.73	6.44	11.48	1.22651	0.000284589	up
LOC100787739	12.76	19.87	23.67	41.71	39.64	62.53	1.52021	0.00028836	up
LOC100793760	2.57	1.89	0.75	5.69	4.83	5.99	1.8388	0.000289227	up
LOC100801168	25.63	14.12	23.07	9.3	7.51	4.49	-1.4073	0.000290826	down
LOC100804023	5.87	4.02	4.19	1.34	0.49	1.15	-2.07111	0.00029161	down
LOC100775335	7.03	5.91	7.44	18.83	10.81	14.13	1.26456	0.000294878	up
LOC100791226	4.9	6.34	7.17	0.4	0.84	2.05	-2.31203	0.000297079	down
LOC547931	191.32	252.07	175.36	136.43	45.15	60.35	-1.18651	0.000297649	down
novel.3537	0	0	0	4.77	1.53	0.34	7.58332	0.000297825	up
novel.2425	62	50.45	68.62	25.61	20.68	11.22	-1.50073	0.00029805	down
LOC100799139	12.07	6.31	10.69	14.56	21.98	38.41	1.53381	0.000298095	up
LOC100797178	13.13	11.56	12.26	42.9	15.51	26.84	1.37199	0.000298737	up
LOC102660347	5.54	4.98	2.47	0.6	0.33	1.27	-2.37934	0.000298824	down
LOC100781949	22.61	18.07	19.62	46.67	22.46	53.29	1.1926	0.000302056	up
novel.2456	55.47	40.15	51.33	20	13.25	23.3	-1.21156	0.000303054	down
LOC100796712	1.54	2.56	3.06	5.13	10.1	8.17	1.86874	0.000303098	up
LOC732598	4.37	2.45	4.08	10.3	8.32	6.85	1.3786	0.000303902	up
LOC100789223	6.23	6.44	7.83	1.77	2.92	2.83	-1.2869	0.000308646	down
LOC100814943	4.87	7.78	1.97	0.42	0.32	1.36	-2.6055	0.000308675	down
LOC102661442	1.26	0.1	0.36	3.48	3.8	2.89	2.72817	0.000310058	up
LOC102662076	9.62	10.38	10.06	0	0.71	1.69	-3.46902	0.000310813	down
LOC100803850	18.56	33.17	34.5	82.75	57.49	52.35	1.32021	0.000313384	up
LOC100785551	17.65	19.51	15.88	6.92	7.47	8.01	-1.07556	0.000314174	down
LOC100787053	56.6	65.82	32.45	26.91	14.62	17.34	-1.22202	0.000314326	down
LOC100777670	12.32	17.97	20.06	46.13	21.71	31.49	1.14371	0.000317024	up
LOC100815410	0.92	0.95	1.51	2.41	3.29	3.49	1.60112	0.000317376	up
LOC100794446	0	0	0.09	1.51	1.45	0.97	5.59651	0.000318216	up
LOC100806355	2.21	9.11	7.06	18.78	16.43	15.8	1.63988	0.000320169	up
LOC100803637	0	0	0	1.92	0.52	0.85	7.40181	0.00032136	up
LOC100779572	8.63	11.59	11.01	3.74	3.9	5.3	-1.10249	0.000328194	down
LOC100792746	1.39	2.95	2.41	5.18	10.63	8.13	1.9904	0.000328884	up
LOC100780527	7.25	6.8	6.7	7.68	18.26	12.58	1.05394	0.000329573	up
LOC100797494	2.88	3.01	2.81	5.19	6.16	8.02	1.32195	0.000330193	up
LOC100305571	49.34	18.02	36.51	94.19	58.12	78.35	1.31028	0.000331492	up
LOC100802074	3.45	4.47	3.46	5.74	9.16	6.63	1.08475	0.000336945	up
LOC100804547	738.82	1514.56	489.69	194.48	281.16	117.89	-2.03842	0.00033736	down
LOC100805928	3.67	4.62	2.96	0.81	1.19	1.26	-1.61476	0.000339272	down
LOC100818928	11.33	15.8	15.6	31.54	23	22.53	1.01383	0.000345021	up
LOC100784184	17.98	8.51	13.46	50.92	26.26	20.7	1.44794	0.000346288	up
LOC106799619	30.71	20.83	26.2	9.92	11.27	9.05	-1.20299	0.00034772	down
LOC100781244	15.15	10.81	18.6	29.73	24.15	28.21	1.03955	0.000348069	up
LOC100775484	6.43	5.96	2.43	0	0.57	0	-4.5382	0.000348697	down
LOC100807304	11.62	11.97	6.55	2.36	1.67	0.09	-2.71429	0.000354069	down
LOC100795027	6.21	2.3	8.14	27.27	11.14	13.56	1.79122	0.000357018	up
LOC100807850	29.16	25.82	23.29	15.53	9.75	8.95	-1.02992	0.000357298	down
novel.1483	9.64	12.26	8.57	4.09	3.88	4.12	-1.16399	0.000358306	down
LOC100801846	31.76	24.53	17.08	8.33	9.3	9.23	-1.28052	0.000358692	down
LOC100807160	10.17	8.18	6.98	23.42	18.3	10.76	1.21153	0.000359758	up
LOC100811430	9.28	13.74	6.6	0.94	3.22	1.02	-2.3512	0.000360989	down
LOC102664158	0	0	0	1.22	0.68	1.69	7.33724	0.000364346	up
novel.1735	11.32	31.76	22.88	5.82	3.61	5.31	-1.99073	0.000366039	down
LOC100785412	3.23	3.21	3.99	5.13	15.66	9.62	1.70111	0.000366076	up
LOC100795766	2.26	2.09	3.94	0.41	0.28	0.71	-2.41002	0.000370741	down
LOC100806582	0.52	0.79	0.95	3.73	2.11	2.71	2.07664	0.00037192	up
LOC100781188	7.79	3.93	4.77	0	0.18	0	-6.35714	0.000377223	down
LOC100500330	38.28	28.07	40.04	82.46	54.53	60.29	1.0501	0.000379426	up
LOC102665710	11.02	6.07	5.81	0	0	0.53	-5.28978	0.000381603	down
LOC100792132	51.7	32.77	34.02	20.76	11.26	9.55	-1.3502	0.000383273	down
LOC100776152	8.8	8.43	8.14	1.12	1.23	2.55	-2.19939	0.000387051	down
LOC100781718	24.62	15.32	17.41	58.79	30.24	28.29	1.19272	0.000387739	up
LOC100807925	4.72	12.01	5.83	2.26	1.97	1.03	-1.93307	0.000389937	down
LOC100780544	22.92	28.07	22.89	39.33	62.62	30.53	1.00178	0.000390978	up
NIP2-1	28.4	12.55	33.78	76.1	42.81	50.62	1.33425	0.000391958	up
LOC100807795	2.52	0.88	0.54	0	0	0	-7.36297	0.000397257	down
LOC100781407	2.5	2.85	1.86	0	0.29	0.03	-4.33062	0.000398727	down
DRR1	30.03	42.86	32.71	84.09	45.17	67.13	1.0656	0.000401995	up
LOC100787213	1.39	2.47	0.99	3.94	5.04	5.5	1.76029	0.00040357	up
LOC100790647	13.2	22.26	8.91	0.42	5.56	2.29	-2.25499	0.000404271	down
novel.1526	9.83	14.25	5.63	1.74	1.11	1.57	-2.57364	0.000405524	down
LOC100789803	27.59	21.88	26.61	12.67	9.98	9.88	-1.06516	0.000406533	down
LOC100818676	12.42	6.82	8.73	2.38	3.28	3.88	-1.38688	0.000407781	down
LOC100782811	0.02	0	0	0.79	0.25	0.52	6.61713	0.000408216	up
LOC100818252	0.49	2.01	1.07	0	0	0	-7.3261	0.000410329	down
SPX7	139.62	99.18	136.18	51.51	33.69	75.52	-1.05311	0.000411657	down
LOC100813546	0	0	0	1.38	0.86	1.33	7.28324	0.000417222	up
LOC100788319	6.58	7.79	7.24	2.31	1.99	3.27	-1.34501	0.000417738	down
LOC100811254	9.88	4.44	6.93	0	0.86	0.62	-3.68108	0.000419639	down
novel.3071	2.29	3.19	2.7	0	0	0	-7.24774	0.000420187	down
LOC102667282	0	0	0	0.44	0.88	0.41	7.29751	0.00042257	up
LOC100804343	14.54	7.94	14.04	5.3	4.99	3.55	-1.24623	0.000422836	down
LOC100812719	0	0	0	1.01	1.45	0.11	7.47966	0.000423075	up
LOC100779640	4.31	8.69	7.35	2.25	1.32	2.26	-1.63394	0.000424307	down
LOC100808244	10.48	14.13	9.2	5.3	4.11	2.43	-1.34817	0.000427717	down
LOC100813168	4.44	3.15	4.18	5.94	8.86	8.21	1.12695	0.000427863	up
LOC100788837	11.22	7.95	12.15	21.09	16.26	25.84	1.17587	0.000430243	up
LOC100779695	5.64	5.21	3.81	0.36	1.53	1.06	-2.14563	0.00043264	down
LOC102664598	2.66	3.02	4.29	0	0.27	0.34	-3.88002	0.000433535	down
LOC100527510	9.35	8.02	9.44	19.99	12.5	37.4	1.55692	0.000434707	up
LOC100788256	26.25	27.78	13.88	6.13	12.28	4.29	-1.41915	0.000435138	down
LOC100779093	33.34	35.36	32.12	9.44	21.84	10.57	-1.11079	0.000436159	down
LOC100807468	8.32	4.28	5.95	18.9	8.18	14.57	1.33114	0.000440646	up
GASA29	167.96	207.93	151.89	115.96	55.45	48.58	-1.09751	0.000442251	down
LOC100807148	3.39	3.48	2.73	1.12	0.68	0.47	-1.91771	0.000448118	down
HSP17.6-L	3.65	7.64	0	0	0	0	-8.04096	0.000450706	down
LOC100797267	7.22	11.86	12.67	20.53	18.2	19.13	1.02897	0.000451926	up
LOC100820404	0	0	0	0	1.2	2.44	8.06269	0.000456345	up
LOC100813626	7.08	10.26	13.48	1.78	2.51	0.93	-2.40932	0.000457071	down
LOC100812935	11.46	24	5.98	2.05	0	1.24	-3.46459	0.000458682	down
LOC100798412	26.39	22.22	19.82	6.35	13.45	8.68	-1.1025	0.000469338	down
HGO2	7.79	13.68	8.43	3.14	3.07	3.45	-1.4575	0.000471254	down
LOC100783504	0.48	0.54	0.74	2.71	2.09	2.31	2.17182	0.000471488	up
LOC100783005	11.66	13.75	10.74	59.39	13.4	23.45	1.58005	0.000472002	up
LOC100777996	15.92	13.26	13.19	5.67	7.01	4.99	-1.09968	0.000472568	down
UGT2	11.93	6.61	5.21	25.93	12.18	22.8	1.5308	0.000474641	up
LOC100788697	0	0	0	0	0.96	1.7	8.04514	0.000475284	up
LOC100795029	14.39	24.21	12.36	7.51	4.5	6.38	-1.29419	0.000476051	down
novel.2710	62.96	60.93	61.73	36.55	18.66	27.04	-1.00846	0.000476515	down
LOC100777943	4.92	6.07	2.85	1.54	1.24	0.93	-1.72904	0.000477189	down
LOC100783357	3.81	7.79	5.87	0.74	1.65	0.74	-2.32033	0.000478266	down
LOC100809780	8.13	1.48	3.68	38.66	13.54	12.68	2.44175	0.000479643	up
LOC100810539	13.05	18.2	13.27	7.3	6.17	5.54	-1.06032	0.00048005	down
novel.3515	18.25	11.76	7.13	1.34	5.16	2.47	-1.88579	0.00048186	down
LOC100796779	2.38	0.82	2.07	0	0.09	0.17	-4.22249	0.000484323	down
LOC100815751	4.26	3.82	4.41	8.51	17.39	7.68	1.58065	0.000485352	up
LOC106795723	0	0	0	0.79	1.05	0.14	7.3813	0.000486942	up
LOC100780339	2.24	3.78	2.57	0.42	0.4	0.77	-2.25867	0.000488338	down
LOC100782355	7.65	4.19	5.42	2.04	1.19	0.85	-1.92345	0.000493566	down
LOC100780877	4.68	4.61	3.54	1.62	1.41	1.6	-1.30228	0.000494151	down
LOC100804221	6.15	10.39	8.4	1.98	3.25	2.22	-1.57892	0.000494867	down
novel.785	4.65	11.38	9.47	0.8	1.78	2.24	-2.23599	0.000497904	down
LOC100306479	166.31	79.95	163.58	356.01	187.64	234.52	1.08142	0.000498807	up
LOC100806050	5.89	2.41	9.32	17.11	12.06	15.07	1.47792	0.000498923	up
LOC100815887	10.88	6.91	10.8	27.21	13.87	18.63	1.22205	0.000505571	up
LOC100791073	15.41	19.17	17.22	42.06	27.22	23.29	1.00009	0.000510079	up
LOC100780801	3.44	3.77	2.24	0	0.47	0.12	-3.85471	0.000513593	down
LOC100798406	1.3	2.81	3.88	7.21	6.44	11.2	1.80001	0.000515031	up
LOC100812572	9.64	10.85	9.27	3.2	2.14	4.49	-1.42615	0.000517052	down
LOC121174858	6.14	3.81	0.87	0	0.09	0	-6.63237	0.000517975	down
LOC100816816	0	0	0	1.57	0.17	1.48	7.40957	0.000521724	up
PR1-7	67	137.04	34.89	21.45	35.09	17.59	-1.51387	0.000524078	down
LOC100780308	8.83	15.18	7.74	1.51	2.32	2.83	-2.07698	0.00052595	down
novel.2871	12.31	10.33	8.74	2.6	3.78	0.88	-1.95791	0.000527129	down
LOC100802978	0	0	0.17	1.5	0.56	2.07	4.77393	0.000529488	up
LOC100786088	8.82	12.44	6.84	11.41	36.73	26.15	1.57251	0.000531348	up
LOC100810530	4.27	7.83	10.31	17.51	16.47	14.36	1.26603	0.000534149	up
LOC100305746	114.33	160.1	90.73	113.93	374.38	257.16	1.19859	0.00053477	up
CYP9	5.24	1.91	3.71	12.13	7.82	9.27	1.58581	0.000536715	up
LOC100798923	0	0	0	1.23	0.82	1.09	7.22473	0.000537775	up
LOC100791496	37.66	30.07	27.32	4.37	13.44	13.03	-1.45644	0.000538304	down
LOC100789241	2.2	2.26	5.15	11.11	7.82	9.97	1.74181	0.000541467	up
LOC100808512	13.29	15.83	10.08	2	5.96	1.01	-1.97312	0.000542215	down
LOC100811298	22.06	23.04	12.02	4.9	4.63	8.26	-1.50324	0.000542306	down
LOC100790085	18.23	21.15	13.56	8.34	7.24	7.35	-1.03651	0.000542402	down
novel.3684	7.11	24.94	10.43	2.4	2.51	0.66	-2.76062	0.00054826	down
LOC102661658	0	0	0	0.55	0.44	0.26	7.23263	0.000549932	up
LOC100818442	7.62	7.77	6.61	13.88	11.81	14.34	1.03169	0.000553271	up
LOC100808087	10.13	9.59	8.05	4.27	2.82	4.11	-1.14084	0.000553404	down
LOC100796083	1.59	1.81	0.88	6.78	4.3	3.14	1.90088	0.000554434	up
novel.1833	0	0	0	4.69	2.24	1.25	7.2793	0.000556234	up
LOC100813767	0.59	1.17	0.49	0	0	0	-7.21676	0.000556964	down
novel.1557	37.19	19.66	27.35	56.97	51.01	47.9	1.04801	0.000557193	up
LOC100786261	16.29	12.72	20.9	24.03	38.68	28.17	1.01864	0.000560926	up
SRC2	57.63	71.23	76.9	28.9	15.18	37.95	-1.15536	0.000570584	down
LOC100819301	5.5	4.14	5.66	10.13	10.1	11.97	1.23522	0.000573778	up
LOC100809921	12	14.59	6.87	3.37	4.62	3.31	-1.39432	0.000576079	down
LOC100780704	8.82	7.13	3.96	2.67	1.91	1.44	-1.56056	0.000581212	down
LOC100811274	1.65	0.65	0.66	4.42	3.81	2.64	2.03791	0.000581948	up
LOC100818315	38.09	46.3	38.57	23.33	14.01	10.86	-1.18818	0.000582315	down
LOC100802277	40.61	33.05	56	120.76	53.17	70.24	1.07007	0.000582934	up
novel.2667	7.09	8.93	2.72	0.59	1.16	0.53	-2.86155	0.000584907	down
LOC100792141	11.07	10.19	11.66	21.23	16.84	27.87	1.16992	0.000592801	up
LOC100789428	8.91	5.69	10.01	27.23	12.74	15.98	1.34173	0.000595083	up
LOC100788844	51.66	107.88	40.15	32.74	28.91	21.27	-1.09389	0.000603345	down
LOC100811958	5.89	6.21	5.59	14.09	12.44	10.28	1.22102	0.000605439	up
LOC100784079	0	0	0.33	0.76	2.54	5.38	4.84991	0.000605986	up
LOC100779650	9.22	10.32	8.3	2.36	2.95	3.92	-1.42293	0.000606932	down
LOC100799559	38.99	29.69	54	121.24	44.49	74.87	1.12941	0.0006071	up
LOC100793847	1.93	0	3.47	0	0	0	-7.95069	0.000607561	down
LOC100809133	1.86	2.69	2.41	0.45	0.22	0.19	-2.86796	0.000608818	down
LOC100804033	30.17	67.83	26.63	19.97	7.05	7.88	-1.66119	0.000610303	down
LOC100803203	3.67	5.88	2.93	0	0.33	0	-5.08053	0.000611947	down
LOC100810928	123.06	74.81	124.44	262.67	120.19	213.09	1.0486	0.000612492	up
LOC100779005	21.82	14.5	24.62	8.92	5.11	10.19	-1.16767	0.00061752	down
LOC100798829	16.99	19.66	16.7	8.97	2.5	1.51	-1.88011	0.000619562	down
LOC106796314	0.57	1.05	0.31	0	0	0	-7.21455	0.000620363	down
novel.1131	2.12	3.42	3.04	0	0.41	0.12	-3.86404	0.000626997	down
LOC100816856	5.01	3.12	4.77	7.14	13.07	11.87	1.47212	0.000627055	up
LOC100795575	13.56	12.52	11.47	5.13	4.66	3.65	-1.31854	0.000636861	down
LOC100818000	13.1	10.27	10.84	3.12	5.35	4	-1.29504	0.000637077	down
UGT79A6	5.45	2.72	5.55	24.26	5.69	13.5	1.82263	0.000644061	up
LOC100792033	0.42	1.16	0.95	3.73	4.17	1.42	2.03939	0.000648932	up
LOC100817833	13.1	23.36	31.8	59.39	35.62	62.85	1.37309	0.000652052	up
LOC100814069	1.35	1.96	3.96	20.99	7.18	4.78	2.32496	0.000658591	up
LOC100817528	1.19	0.94	0.31	0	0	0	-7.21532	0.000659412	down
novel.2489	19.26	7.02	14.53	57.29	26.06	31.8	1.6529	0.000660338	up
LOC100786209	1.47	1.19	1.67	6.85	3.87	4.6	1.98575	0.000664429	up
LOC100784746	37.29	50.86	28.71	10.21	23.56	10.34	-1.24232	0.000666419	down
LOC112999520	54.91	97.48	42.87	28.29	23.66	20.71	-1.25257	0.000672051	down
novel.3621	0	0.27	0	2.9	3.28	3.82	5.44313	0.000672776	up
LOC100780700	5.96	5.34	4.85	1.45	1.84	2.01	-1.43829	0.00067297	down
novel.3302	20.18	14.78	20.61	9.2	2.79	3.73	-1.66256	0.000675326	down
LOC100800344	0.89	1.13	0.44	0	0	0	-7.17371	0.00067826	down
novel.3093	0	0	0	10.2	4.25	0	7.94105	0.000679302	up
LOC100306632	14.94	14.89	20.43	39.7	26.84	30.47	1.10825	0.000679787	up
LOC102662237	11.68	7.99	9.43	3.16	4.56	4.35	-1.10696	0.000682324	down
LOC100527190	34.39	60.03	58.99	69.53	105.57	98.87	1.00072	0.000683535	up
LOC112998772	0	0	0	3.31	1.13	2.26	7.21022	0.000685713	up
LOC100527176	31.14	26.05	14.77	45.88	63.12	37.33	1.18956	0.000688859	up
novel.655	11.61	11.29	17.21	6.74	3.16	4.35	-1.335	0.000693186	down
LOC106798060	1.82	4.32	3.97	0	0.44	0.23	-3.74756	0.000694654	down
LOC100816249	2.8	3.11	2.13	6.41	7.04	5.63	1.41346	0.00069559	up
LOC100799823	7.73	9.31	10.11	27.12	25.34	13.38	1.43433	0.000696075	up
MMP2	0.11	2.24	2.21	7.55	9.65	9.83	2.73128	0.000699214	up
LOC100796784	2.38	4.64	1.44	0	0	0.27	-4.7687	0.00069977	down
LOC100777530	6.08	4.4	3.51	6	22.78	8.65	1.57682	0.00070703	up
LOC100775951	17.01	9.38	14.63	18.92	29.66	25.23	1.0052	0.000707768	up
LOC100791217	18.76	17.06	27	48.07	29.04	42.74	1.09222	0.000710285	up
MYBJ2	5.98	4.16	4.9	9.63	12.46	11.02	1.29953	0.00071287	up
LOC100789883	2.55	4.15	1.77	0.39	0.78	0.73	-1.97759	0.000720583	down
LOC100781650	5.3	4.57	2.98	0.97	1.6	1.21	-1.59823	0.00073461	down
LOC100781292	5.9	2.59	6.48	11.63	12.42	11.76	1.41257	0.000737226	up
LOC100803257	0	0	0	0.79	0.94	0.14	7.27081	0.000744809	up
LOC100783739	23.2	28.87	18.38	8.24	10.42	12.28	-1.01381	0.000749468	down
LOC102668424	2.02	1.16	1.08	4.6	3.1	4.7	1.71169	0.000749836	up
LOC100306625	2.02	2.36	1.75	0	0	0	-7.12153	0.000750835	down
LOC100781444	19.82	10.59	13.74	29.78	24.08	26.77	1.03112	0.000751331	up
LOC100810372	6.48	7	4.04	2.32	1.86	1.4	-1.48186	0.000754595	down
LOC100818543	0	0	0	0.66	1.03	0.17	7.25334	0.000754712	up
LOC100795274	1.66	3.24	4.1	9.18	6.51	9.03	1.61992	0.000759519	up
SLD1.6	2.39	2.81	3.24	6.45	5.45	6.95	1.32137	0.000760027	up
LOC100792546	10.54	17.69	17.38	48.16	23.83	29.84	1.32276	0.00076041	up
LOC100819415	7.75	6.04	5.71	8.67	15.73	13.41	1.11947	0.000762025	up
LOC100789388	2.13	6.24	3.13	1.1	0.54	0.63	-2.16598	0.000762606	down
LOC100794569	8.34	4.98	5.11	15.12	9.65	12.48	1.18093	0.00077197	up
LOC100797436	19.28	33.44	10.84	4.94	9.67	1.52	-1.81647	0.000772612	down
LOC100782542	2.83	2.89	1.86	0.6	0.64	0.74	-1.76398	0.000773676	down
LOC100815561	0.94	0	0.42	0	0	0	-7.88493	0.00077844	down
HSF-19	20.34	18.7	26.4	51.92	33.27	32.54	1.00454	0.000778956	up
LOC102667555	4.55	3.75	3.94	17.45	12.57	7.55	1.77454	0.000783626	up
LOC100809520	17.3	16.44	22.84	40.19	27.37	34.31	1.00924	0.000785495	up
LOC100820515	0	0	0	0.94	0.7	0.51	7.14793	0.000785552	up
novel.3130	8.78	7.14	9.38	3.11	2.21	4.35	-1.2196	0.000787493	down
LOC100784216	6	10.62	12.84	3.06	2.49	2.59	-1.69465	0.000788003	down
LOC100785051	3.28	1.06	2.03	10.05	4.49	5.02	1.77473	0.000790764	up
LOC100802110	7.9	8.85	5.88	1.6	2.38	1.1	-1.99391	0.000790841	down
LOC100499923	27.72	16.39	31.1	55.05	38.26	48.28	1.07051	0.000793071	up
LOC100820317	3.23	5.93	3.38	1.29	1.11	1.06	-1.68334	0.000793982	down
novel.1987	3.04	6.08	2.27	0.68	0.81	0.28	-2.51655	0.000799566	down
LOC100784685	0	0	0	1.15	0.56	2.5	7.21879	0.000801352	up
LOC100818316	9.79	8.94	11.15	22.12	11.85	21.53	1.0597	0.000803747	up
novel.2810	10.42	9.91	8.44	4.2	3.91	2.69	-1.25057	0.000806112	down
LOC100800539	2.75	4.04	3.47	8.08	5.57	8.95	1.3105	0.000808629	up
novel.3497	11.95	7.25	8.11	1.37	2.82	2.71	-1.8207	0.000813527	down
LOC100527481	0	0	0	0.76	1.73	0.17	7.29346	0.000821901	up
LOC100781968	15.39	15.25	9.15	4.78	6.68	3.93	-1.20491	0.000825734	down
LOC100820245	5.8	3.43	5.19	15.3	6.51	12.42	1.41098	0.000828753	up
LOC100816491	3.33	2.8	2.47	0.48	0.97	0.89	-1.71089	0.000831916	down
novel.2883	10.91	28.67	4.94	2.98	2.86	3.1	-2.12978	0.000834415	down
LOC100783554	5.78	4.28	5.85	0.82	0.29	1.42	-2.48577	0.000842571	down
LOC100784864	2.07	3.27	2.86	4.4	7	5.83	1.23559	0.000843726	up
CLV1A	8.14	19.55	7.48	4.31	4.69	2.88	-1.39191	0.000850016	down
LOC100800715	10.04	9.37	11.37	17.01	23.58	20.41	1.14747	0.000851251	up
LOC100791684	8.73	9.61	8.47	3.29	2.78	4.22	-1.2117	0.000851564	down
LOC100805895	27.24	63.85	22.38	8.99	13.75	13.71	-1.45853	0.000852145	down
LOC102664376	15.71	26.53	9.8	1.71	6.1	5.45	-1.79586	0.000853103	down
LOC100780593	0	0	0.02	0.33	0.65	0.33	6.40425	0.00085963	up
LOC100788162	19.51	15.06	23	9.41	4.17	8.73	-1.20334	0.000860588	down
LOC100812808	8.7	7.6	4.73	18.34	12.92	16.7	1.36153	0.000868892	up
LOC100814792	22.49	27.92	27.26	8.88	13.34	12.34	-1.00426	0.000873792	down
LOC100499770	27.47	36.43	31.85	12.8	17.7	11.07	-1.04216	0.000877708	down
LOC100795400	6.57	6.06	4.95	1.94	0.22	0.78	-2.4131	0.000877968	down
LOC100787323	7.91	10.32	8.24	16.49	13.45	18.97	1.05663	0.000880884	up
LOC100785004	8.72	7.02	7.45	2.63	2.05	3.31	-1.36847	0.000880941	down
LOC100500443	0	0	0	3.59	0	4.63	7.86158	0.00088318	up
LOC100786377	2.41	1.87	6.25	15.63	11.81	7.93	1.88959	0.000884696	up
LOC100798680	1.2	0.38	0.58	0	0	0.04	-5.80565	0.000886183	down
LOC100794328	28.31	16.82	22.54	8.46	8.89	11.54	-1.06367	0.000888364	down
LOC100817335	3.2	3.67	3.16	0.82	0.26	0.88	-2.1775	0.000890589	down
LOC100788566	0	0	0.09	2.84	0.43	0.72	5.58886	0.000892388	up
LOC100792266	0.75	0.88	1.24	7.43	2.88	2.22	2.27599	0.00089343	up
LOC100805585	0	0	0.24	1.9	1.88	1.45	4.57289	0.000894209	up
LOC100782003	8.24	5.53	4.86	11.38	12.63	10.15	1.03897	0.000897276	up
LOC100819769	8.18	9.38	8.6	24.22	12.15	16.7	1.18682	0.000897437	up
LOC100816888	1.92	1.74	2.27	7.49	3.21	6.22	1.67697	0.000900883	up
LOC100778238	3.73	2.98	3.31	11.2	6.23	5.94	1.38199	0.000903514	up
novel.1269	7.92	11.98	6.27	2.46	1.08	1.21	-2.28918	0.000905983	down
LOC100817862	1.89	6.46	2.02	6.96	11.24	16.92	1.94816	0.000907451	up
LOC100793831	6.85	8.13	6.86	2.42	3.24	3.36	-1.10946	0.000918949	down
LOC100808611	14.26	10.24	14.83	5.74	4.66	3.94	-1.2976	0.000929352	down
LOC100810379	9.69	7.63	12.7	20.74	12.99	21.47	1.04009	0.000934525	up
LOC100788096	2.15	1.61	1.99	4.02	4.03	3.25	1.13349	0.000935467	up
LOC100795038	16.56	21.14	10.55	5.88	1.54	4.61	-1.82563	0.000936866	down
NIP2-2	5.5	4.02	10.61	29.07	10.23	18.95	1.68655	0.00094454	up
HSP17.5-M	1.91	1.73	0.78	0	0	0	-7.09556	0.000956532	down
LOC100818870	1.99	2.45	3.14	12.27	7.01	7.89	1.99992	0.000962015	up
LOC100792317	26.93	26.37	29.03	32.86	51.64	66.85	1.04609	0.000967125	up
LOC100775798	0	0	0	1.39	0.43	1	7.1391	0.000969813	up
LOC100820075	1.93	2.67	2.14	3.2	8	7.56	1.64454	0.000969851	up
HSF-35	18.8	16.81	18.86	9.27	6.59	7.6	-1.05226	0.00097039	down
novel.2828	4.62	5.76	0.94	0	0	0	-7.17089	0.000972606	down
LOC100792558	5.69	6.92	11.02	16.91	14.32	14.86	1.12015	0.000976346	up
LOC100780092	25.58	16.16	29.86	8.74	4.59	13.03	-1.27455	0.00097907	down
LOC100817491	21.84	32.97	41.32	45.53	63.81	74.46	1.09821	0.000985178	up
LOC100784398	4.39	2.83	3.98	0.68	0.41	0.04	-3.17107	0.000999947	down
LOC100784534	3.98	4.1	1.68	0.92	0.1	0.27	-2.75581	0.00100057	down
LOC121173722	3.85	2.83	3.29	4.22	7.4	8.53	1.1829	0.00100873	up
LOC100802065	12.58	14.29	13.8	7.05	3.99	5.54	-1.12772	0.00101319	down
LOC100811927	14.07	12.29	10.84	6.21	3.17	4.54	-1.24996	0.00101486	down
LOC100800843	7.36	4.17	6.16	9.43	12.17	16.39	1.26591	0.00102543	up
LOC100820284	9.31	18.17	7.45	4.05	4.16	2.8	-1.49221	0.00103212	down
LOC100787695	3.05	5.49	3.35	0.53	1.4	0.68	-2.02112	0.00103217	down
LOC100816426	5.11	1.89	2.72	10.67	8.69	6.57	1.57295	0.00103852	up
LOC100777213	8.05	8.11	6.58	2.75	2.41	3.02	-1.30711	0.00105051	down
LOC100790507	0.93	2.55	0	0	0	0	-7.80392	0.00106051	down
LOC100776006	4.92	3.79	1.65	11.03	9.15	6.17	1.51582	0.0010672	up
LOC102669056	7.43	20.33	13.28	5.42	1.19	0.76	-2.31222	0.00107048	down
LOC100787175	5.54	4.72	4.29	13.46	5.63	9.81	1.15857	0.00107744	up
LOC100807978	4.57	3.22	1.81	0.37	0.18	0.63	-2.84644	0.00108739	down
LOC100775887	12.31	22.49	10.9	4.41	7.03	5.5	-1.25961	0.00108751	down
NIP6-3	29.71	11.34	16.23	52.28	26.73	42.43	1.24848	0.00110003	up
novel.605	0	0	0	2.37	0.86	3.45	7.12882	0.00110046	up
LOC121174906	0.61	0.97	1.46	6.23	2.76	2.5	2.07244	0.00110077	up
LOC100781528	0	0	0	0.64	0.88	0.39	7.07773	0.00110904	up
LOC100788720	13.56	10.43	9.32	3.58	5.86	4.86	-1.05562	0.00111121	down
LOC100791833	5.74	11.83	7.75	17.59	17.34	16.62	1.19578	0.0011203	up
novel.2692	8.93	14.55	11.16	0	2.04	1.65	-3.06209	0.00113081	down
LOC100793319	24.53	28.33	13.15	5.86	7.99	9.11	-1.348	0.00113241	down
LOC100795196	19.91	12.7	25.07	37.37	31.14	36.31	1.01807	0.00114155	up
LOC100819087	2.53	2.7	2.02	6.84	5.55	5.3	1.45431	0.00114379	up
LOC100500041	0	3.54	0.9	26.61	7.88	8.18	3.44954	0.00114528	up
N2	6.37	11.48	5.51	1.41	0.97	2	-2.23208	0.00114945	down
LOC100809223	8.08	10.69	9.42	17.25	27.95	13.25	1.20997	0.00115778	up
LOC100789817	6.02	9.27	4.5	2.15	2.41	2.27	-1.36135	0.00116345	down
LOC100792314	4.11	7.5	4.84	2.39	0.75	1.46	-1.664	0.00116387	down
LOC100814656	14.79	7.82	10.24	25.98	17.84	21.61	1.1563	0.00116608	up
LOC100789906	9.05	4.96	5.36	14.23	10.74	11.01	1.05669	0.00116755	up
novel.1865	2.57	0.44	3.78	12.53	6.45	11.71	2.32347	0.0011731	up
LOC100786309	60.24	41.01	45.24	24.58	16.73	22.78	-1.02723	0.00117764	down
LOC100776534	1.79	1.82	0.92	3.56	5.1	5.7	1.83801	0.00118711	up
LOC100818887	11.44	9.37	13.02	5.26	3.28	3.37	-1.34662	0.0011923	down
LOC100527133	24.61	27.51	17.35	6.66	11.69	9.36	-1.15688	0.00120926	down
LOC102670507	0	0	0	0.37	0.16	0.34	7.06378	0.00121329	up
LOC100790301	4.52	2.35	1.49	0.86	0.71	0.65	-1.74904	0.00121342	down
LOC100786433	27.87	34.96	18.2	14.28	10.98	5.9	-1.21248	0.00122191	down
LOC121173739	3.29	3.34	2.47	0.82	1.58	1.17	-1.18249	0.00123666	down
LOC100785807	25.31	18.61	27.79	31.49	50.17	55.25	1.09426	0.00123874	up
LOC100788653	12.36	11.8	12.97	43.07	12.42	21.82	1.22173	0.00123945	up
LOC100800604	29.39	22.62	34.28	12.83	7.14	17.44	-1.03837	0.00124119	down
BZIP64	13.3	10.29	19.9	4.41	6.3	5.97	-1.22765	0.00127396	down
LOC100817933	1.4	0.86	0.7	2.36	3.13	1.96	1.48999	0.00127427	up
LOC100806478	10.1	3.92	11.63	36.94	11.77	20.63	1.58824	0.00127454	up
LOC100785565	5.77	6.29	7.17	7.73	16.9	15.84	1.23648	0.00128201	up
LOC100787507	9.8	12.59	14.3	17.76	34.27	17.66	1.08079	0.00130219	up
ALDH7B1	11.42	13.4	10.4	5.7	2.45	4.12	-1.35069	0.00130301	down
LOC100798947	6.35	4.24	2.89	1.18	1.16	1.69	-1.56828	0.00130362	down
LOC100805062	0	0	0	0.8	1.34	0.28	7.09601	0.00130383	up
LOC100818522	4.22	0.84	1.79	12.47	3.03	11.78	2.15943	0.00132207	up
LOC100784652	6.68	1.59	3.51	11.25	10.51	10.14	1.59451	0.00132629	up
LOC100306595	14.56	17.94	6.21	1.83	3.04	3.59	-2.01386	0.001328	down
LOC100816132	14.93	17.8	14.42	7.39	8.02	5.5	-1.00919	0.00133053	down
LOC100787014	3.85	3.77	3.88	7.78	6.66	7.75	1.11341	0.00133318	up
LOC100807156	1.65	0	0.51	9.32	4.71	4.97	3.29305	0.00133534	up
LOC100785402	53.32	20.93	33.63	56.57	73.23	85.4	1.15899	0.00133861	up
LOC100791586	15.38	29.13	13.69	9.86	6.4	6.68	-1.1693	0.00134102	down
LOC547740	5.22	7.27	1.77	0.85	0.78	1.09	-2.20901	0.00134182	down
LOC100802783	2.35	4.13	4.64	6.66	7.7	7.4	1.1316	0.00134362	up
LOC100809510	10.63	8.61	8.94	3.66	3.84	4.5	-1.06758	0.00135278	down
LOC100810718	9.66	17.99	7.04	2.5	5.1	2.31	-1.6384	0.00135354	down
LOC778096	6.75	8.85	6.59	2.5	1.16	2.51	-1.67229	0.00136313	down
LOC102661973	2.04	2.46	2.65	0	0.42	0.18	-3.41764	0.00136569	down
LOC100794313	1.76	4.65	3.13	0.14	0.64	0.47	-2.76451	0.00136785	down
LOC100796389	8.99	9.36	6.31	2.07	4.65	2.28	-1.29107	0.00137628	down
COPZ2	33.36	44.89	24.77	14.8	15.94	14.68	-1.00993	0.00137707	down
SNAP02	27.63	19.57	16.67	8.84	6.09	9.68	-1.20528	0.00137708	down
LOC100789704	4.49	4.31	4.57	2.14	1.45	1.64	-1.19042	0.00138483	down
LOC100500452	7.22	6.35	6.35	14.48	12.71	12.92	1.17365	0.00138489	up
LOC100784126	7	7.23	10.83	13.18	17.89	14.54	1.0201	0.00138621	up
LOC100810865	2.32	1.98	2.48	3.75	7.02	11.01	1.8533	0.00139175	up
LOC100785501	18.94	19.37	10.38	2.82	5.97	4.03	-1.75476	0.00139984	down
LOC100807543	0.5	1.24	1.3	4.71	2.68	2.03	1.78961	0.00140022	up
LOC100786156	1.32	1.37	2.22	0	0	0	-6.99081	0.00140067	down
LOC100790932	26.11	28.85	20.63	9.9	16.36	5.88	-1.07586	0.00140154	down
LOC100787215	7.23	14.41	10.69	20.68	22.6	18.31	1.09665	0.00140552	up
LOC100804903	3.54	9.71	5.8	0.89	1.29	2.43	-1.86875	0.00140692	down
PUR3	17.34	17.23	15.37	8.42	6.94	6.61	-1.02021	0.00140835	down
LOC100782529	3.59	4.65	5.95	9.75	7.35	8.88	1.03436	0.00141437	up
LOC100801876	1.12	1.29	2.08	0.31	0.32	0.38	-1.97943	0.00141611	down
LOC100305837	46.47	75.93	54.64	29.21	31.54	17.55	-1.01408	0.00141873	down
LOC100787038	2.05	3.11	1.4	11.86	2.28	10.54	2.09544	0.00141885	up
LOC100813067	54.38	36.64	30.76	11.04	19.95	18.76	-1.1242	0.00143066	down
LOC100800946	10.55	19.7	10.23	5.75	3.07	5.41	-1.33016	0.0014355	down
LOC100806561	12.2	16.99	9.19	14.26	31.58	29.4	1.14419	0.00143788	up
LOC100791631	6.38	3.1	4.51	1.31	1.56	1.46	-1.53065	0.00143894	down
novel.3950	0	0	0	1.12	1.17	0.36	7.04738	0.00143908	up
LOC100807745	5.53	6.34	4.77	14.37	9.65	9.35	1.17052	0.00144091	up
LOC100812447	7.45	4.69	6	9.86	12.03	11.08	1.02284	0.00144215	up
LOC100815244	16.76	12.08	10.5	5.6	6.02	3.13	-1.25497	0.00144884	down
LOC100798645	11.18	5.18	11.98	21.06	19.93	15.19	1.13854	0.00145489	up
PHO1-H7	3.91	2.38	2.99	7.58	6.42	5.32	1.21677	0.0014583	up
novel.2169	2.64	29.9	9.95	0.29	0.42	2.05	-3.75283	0.00146388	down
LOC100800818	6.04	7.65	6.02	3.44	1.22	1.48	-1.51637	0.00146642	down
LOC100782686	20.99	19.37	13.46	7.55	5.5	8.81	-1.12653	0.00146932	down
LOC732549	7.11	6.68	9.9	2.26	3.01	3.22	-1.32276	0.00147503	down
LOC100783741	20.78	38.96	34.57	53.34	66.67	49.49	1.00851	0.00148436	up
LOC100803143	1.05	1.14	0.38	0	0	0	-7.00244	0.00149881	down
4CL3	1.19	0.65	2.35	5.92	3.01	5.71	1.95775	0.00150245	up
LOC100817392	1.95	1.92	1.64	3.98	3.95	4.15	1.29697	0.00150394	up
LOC100778707	1.79	2.48	0	0	0	0	-7.67137	0.00150686	down
LOC100798386	19.67	19.52	14.51	6.41	10.94	5.61	-1.06465	0.00153271	down
LOC100791772	0.83	0.4	0.23	2.83	2.41	1.44	2.36071	0.00153914	up
LOC100820472	8.3	3.98	6.54	1.96	1.57	2.49	-1.48043	0.00155023	down
LOC100792854	3.45	3.18	2.18	4.82	7.62	6.72	1.28932	0.0015676	up
novel.4098	5.66	6.03	4.47	0	1.2	0.41	-3.16867	0.00156989	down
AMT1.5	0.11	0.44	0.23	3.23	1.22	1	2.97815	0.00157006	up
novel.2701	9.69	9.18	11	19.72	17.1	19.25	1.07102	0.001585	up
LOC100779560	7.96	11.91	16.92	31.13	27.56	18.88	1.22975	0.00158574	up
LOC100788378	2.2	0.9	2.51	9.27	5	3.73	1.83069	0.00159051	up
LOC100781909	8.98	11.32	10.83	4.46	2.95	4.22	-1.25354	0.00159767	down
LOC100784206	4.68	16.45	5.11	3.21	1.58	1.29	-1.93142	0.00160579	down
LOC100806820	12.47	11.03	10.72	21.02	22.65	21.69	1.09806	0.00161774	up
LOC100788339	6.94	23.08	12.87	6.46	1.9	3.29	-1.70642	0.001619	down
LOC100819139	11.39	14.23	6.69	2.17	3.99	3.39	-1.58494	0.00162509	down
LOC106795167	31.2	30.2	17.33	12.17	12.49	8.56	-1.07811	0.00162568	down
LOC100790922	7.06	6.83	5.83	2.38	3.28	2.88	-1.04146	0.00162621	down
LOC100815671	1.17	3.45	0	0	0	0	-7.6735	0.001635	down
LOC100819938	0.39	1.56	0.83	4.13	4.47	3.34	2.27258	0.00163652	up
LOC100776479	6.49	18.42	17.38	25.79	34.59	35.93	1.35313	0.00163801	up
PHR23	12.29	15.49	8.92	6.22	4.48	2.71	-1.286	0.00164185	down
LOC100811913	14.23	15.72	13.98	4.84	7.45	6.21	-1.08278	0.00164259	down
LOC100804205	13.72	6.24	23.05	25.56	36.57	34.94	1.32238	0.0016443	up
LOC100815157	83.76	145.94	58.87	32.24	53.27	40.77	-1.01794	0.00164976	down
LOC100809825	5.1	1.78	2.78	0.51	0.81	0.67	-2.12302	0.00166718	down
LOC100780403	19.63	23.47	17.98	11.78	8.82	6.12	-1.02947	0.00166898	down
LOC100785006	4.91	4.62	5.18	7.44	9.93	11.06	1.11526	0.00166962	up
LOC100818481	4.9	6.22	2.76	1.78	1.39	1.91	-1.27014	0.00169195	down
LOC102661946	11.25	12.48	19.29	40.69	29.51	22.53	1.26149	0.00169262	up
LOC100785285	5.3	7.24	5.85	3.22	1.07	1.38	-1.53065	0.00169265	down
LOC100778602	7.44	10.45	7.5	4.1	3.32	3.31	-1.07525	0.00169941	down
LOC100817486	2.65	4.33	3.14	1.25	1.32	1.33	-1.20753	0.00170086	down
LOC100804752	12.32	6.69	8	2.84	2.43	3.24	-1.50138	0.00170151	down
LOC100795454	8.1	4.59	6.78	1.79	2.23	3.12	-1.28382	0.00170471	down
LOC100783087	9.37	6.39	4.63	1.43	1.64	1.17	-2.101	0.00170553	down
LOC100803833	5.63	3.29	6.24	13.13	6.8	13.04	1.2831	0.00170584	up
LOC100780373	1.01	0	0.9	11.9	2.92	4.86	3.51117	0.00170773	up
LOC100806463	1.36	0.76	0.32	3.74	3.6	3.17	2.27658	0.00172085	up
LOC100810637	4.99	7.84	8.09	14.36	11.71	19.66	1.29749	0.00172448	up
novel.225	9.46	4.79	2.75	1.26	0.46	0.23	-2.96086	0.00172584	down
novel.3294	10.89	14.47	9.24	0	2.52	1.16	-3.07005	0.00173915	down
LOC100801594	3.73	3.04	4.61	1.66	1.02	1.65	-1.2318	0.00175849	down
LOC100812712	6.82	13.04	6.92	1.89	1.58	3.82	-1.69586	0.00175916	down
LOC100781100	13.69	8.72	11.79	21.06	19.08	21.93	1.02144	0.00176038	up
LOC100795531	9.5	9.31	6.51	1.84	0.45	2.51	-2.21849	0.00177804	down
LOC100819190	5.31	3.73	8	12.83	11.92	9.78	1.17029	0.00178877	up
LOC100789187	6.03	3.43	4.78	1.22	1.27	1.24	-1.77149	0.00179101	down
LOC100818733	13.99	16.88	7.28	5.99	4.71	1.87	-1.43514	0.00180068	down
LOC100500466	46.17	31.4	63.76	111.9	55.56	106.22	1.11313	0.00181563	up
LOC100792274	159.25	242.46	115.64	59.93	115.09	31.73	-1.16224	0.00182178	down
LOC100799463	3.11	17.26	5.21	1.77	1.14	2.52	-2.04505	0.00184014	down
LOC100789518	20.48	16.53	13.34	6.65	9.45	6.3	-1.00483	0.00185291	down
SF3_H1	54.18	26.74	74.7	130.14	56.45	124.86	1.15879	0.00185638	up
LOC100500293	1.22	1.29	0.34	6.08	4.41	3.08	2.42302	0.00185805	up
LOC100780856	7.35	11.42	8.22	0.36	1.98	2.79	-2.21911	0.00187708	down
LOC100781491	6.81	8.44	7.37	3.52	3.23	1.73	-1.25693	0.0018825	down
LOC100796345	20.31	8.87	18.03	31.1	32.47	23.2	1.03059	0.00188628	up
LOC100781414	11.85	4.08	5.08	22.21	10.46	21.12	1.5246	0.00188889	up
novel.782	6.86	3.2	4.24	10.94	6.85	12	1.22625	0.00188991	up
LOC100793743	11.36	7.78	4.8	2.91	3.02	2.64	-1.31499	0.00191471	down
CHR1	4.31	8.11	3.41	0	0.53	0.85	-3.33521	0.00193198	down
LOC100306440	23.66	11.38	15.64	3.17	8.23	1.15	-1.86838	0.00193773	down
LOC100796176	18.78	19.95	21.1	4.75	12.89	7.52	-1.0916	0.00194266	down
LOC100782788	1.09	2.92	0.14	0	0	0.1	-5.24155	0.00194442	down
ITPK4	15.98	10.44	16.87	6.12	5.03	5.62	-1.21025	0.00194812	down
LOX7	1.83	7.51	2.84	1.12	1.03	0.44	-2.06084	0.00195726	down
LOC100801025	8.4	4.57	11.17	15.45	13.64	15.55	1.041	0.00197297	up
LOC100500245	22.6	15.36	22.18	36.3	36.38	35.26	1.00291	0.00198835	up
LOC100809850	1.44	3.97	2.59	0.27	0.64	0.4	-2.43908	0.00198927	down
LOC100787587	1.93	0	1.7	0	0	0	-7.5798	0.00199033	down
LOC100782209	6.28	5.63	7.27	2.05	2.86	1.64	-1.39426	0.00199745	down
LOC100812912	10.99	12.12	5.23	0.25	1.97	2.43	-2.42853	0.00201656	down
LOC100799482	1.64	6.68	1.63	22.78	8.84	6.94	2.13395	0.00202346	up
LOC100799072	8.04	15.93	9.73	3.54	4.39	4.74	-1.23879	0.00202598	down
LOC121174346	4.44	3.94	3.22	0.84	0.15	0	-3.38375	0.00202708	down
LOC100797992	2.7	4.14	4.07	9.94	4.35	9.14	1.27326	0.00203169	up
LOC100805910	13.01	8.05	11.45	5.71	4.23	3.49	-1.11775	0.00204614	down
LOC100791566	1.8	0	1.86	0	0	0	-7.56961	0.00205372	down
LOC100787074	10.78	13.32	8.05	2.64	5.67	4.09	-1.20592	0.0020641	down
LOC100305982	5.37	5.39	3.35	0.95	0.8	0.99	-2.19718	0.00207366	down
CHI4B	8.66	16.01	13.25	25.1	19.03	27.81	1.09402	0.00207975	up
LOC100782134	92.88	68.88	87.28	35.53	11.23	45.99	-1.25185	0.00208107	down
LOC100809305	0	1.75	0.37	5.77	8.08	7.25	3.5079	0.00209008	up
LOC100782830	1.35	3.03	1.32	0	0	0.22	-4.51379	0.00209714	down
LOC100799903	16.18	22.28	20.05	6.26	9.07	9.77	-1.05363	0.00210195	down
LOC100780486	0	0	0	0.37	0.62	0.1	6.9934	0.00211419	up
LOC100804850	5.16	6.03	4.43	2.23	1.23	2.18	-1.29665	0.00212519	down
LOC100820343	0	0	0	2.41	0	0.82	7.61633	0.00212683	up
LOC100527380	13.3	17.63	14.56	5.5	7.16	5.16	-1.18763	0.00213204	down
LOC100779751	3.81	3.05	5.06	9.49	5.59	8.58	1.15027	0.00213229	up
LOC100794517	14.54	12.85	10.33	3.78	6.92	5.34	-1.06759	0.00214744	down
LOC100790480	3.33	5.66	3.41	7.04	10.24	8.07	1.20151	0.00215383	up
LOC100798350	1.03	1	0.9	0	0	0.06	-5.518	0.00216119	down
LOC100306686	21.17	17.29	16.65	5.79	1.77	7.31	-1.71475	0.00216421	down
LOC100818822	4.31	6.53	4.92	1.43	2.75	1.53	-1.30444	0.00216446	down
LOC102669572	7.93	4.83	4.44	1.43	3.01	1.68	-1.33189	0.00216462	down
LOC102660630	0.84	0	0.31	4.77	3.09	3.07	3.39447	0.00216619	up
LOC100796761	7.13	12.6	10.58	24.25	16.31	13.74	1.00436	0.00218209	up
MYB93	18.96	17.21	16.09	7.22	10.15	4.53	-1.09779	0.00218352	down
LOC100781419	1.26	1.99	1.3	5.86	2.06	6.19	1.81243	0.00218439	up
LOC100796513	11.38	8.86	6.35	3.74	3.4	2.23	-1.34123	0.00218894	down
LOC100817960	0	0	0	0.33	0.53	0.01	7.20315	0.00219675	up
LOC100792743	6.37	10.02	6.27	2.58	3.24	1.81	-1.40493	0.00220107	down
NIR	5.97	2.11	6.27	10.31	8.51	16.44	1.45725	0.00220535	up
LOC100818119	25.58	17.25	28.45	55.01	25.33	47.82	1.00886	0.00220754	up
LOC100815481	10.48	12.3	7.75	3.79	3.5	2	-1.55112	0.00221169	down
LOC100527552	15.25	15.66	17.35	61	21.66	24.19	1.30696	0.00221398	up
LOC100788584	6.37	11.33	6.84	1.02	3.39	3.2	-1.5168	0.0022174	down
LOC100793748	27.61	31.61	51.51	11.18	13.64	20.14	-1.13852	0.00223039	down
CCD8	1.16	0	2.07	0	0	0	-7.55241	0.00223325	down
LOC100815792	0	0	0	0.18	0.65	0.49	6.93866	0.00224494	up
LOC100806908	7.16	9.01	8.46	1.65	4.45	2.8	-1.30794	0.00226202	down
LOC100801507	2.01	3.67	4.25	0.92	0.43	0.83	-2.01619	0.00226556	down
LOC100787413	0.75	0.66	0.56	0	0	0	-6.85773	0.00227206	down
LOC100804514	2.27	5.24	4.53	16.08	7.91	9.44	1.63985	0.00227635	up
LOC100809509	2.07	3.31	1.77	3.04	6.86	7.35	1.44707	0.00227649	up
LOC100819874	5.03	11.07	10.32	12.02	25.17	16.39	1.18103	0.00228683	up
FG3	14.85	14.82	11.55	38.56	16.68	22.7	1.08718	0.00228966	up
LOC100816173	28.75	45.97	22.55	15.03	15.91	11.81	-1.0151	0.00229309	down
LOC100787581	0.58	0	0.04	2.75	1.41	2.95	3.67252	0.00229454	up
LOC100500670	24.72	14.49	33.87	89.44	25.01	52.4	1.34698	0.00229478	up
LOC100798296	5.55	6.48	4.97	1.49	2.38	1.91	-1.38891	0.00230686	down
LOC100802094	3.28	9.67	2.81	1.23	1.98	0.96	-1.74466	0.00230883	down
LOC100818242	0.07	0	0.63	1.55	2.78	3.33	3.58436	0.0023093	up
LOC100783167	16.2	10.42	20.02	22.35	34.69	27.11	1.00502	0.00232696	up
LOC106794467	0.47	0	0.11	2.65	1.54	1.28	3.37902	0.00233804	up
LOC100779135	7.62	6.41	7.37	2.25	2.57	1.91	-1.50973	0.00234599	down
LOC100791133	21.64	17.11	12.51	8.11	2.34	3.78	-1.68002	0.00234928	down
LOC100815166	5.02	3.33	4.29	16.69	7.03	7.56	1.46619	0.00234943	up
LOC100812116	8.53	10.4	5.8	2.1	4.74	2.61	-1.22011	0.00235174	down
LOC100782070	6.88	12.66	4.54	1.44	3.21	1.6	-1.7735	0.0023591	down
LOC100527182	9.44	6.8	10.87	48.38	8.48	22.19	1.70379	0.00236042	up
LOC100787087	16.32	26.17	13.97	8.5	10.57	6.01	-1.00362	0.0023814	down
LOC102660830	2.16	2.35	0.5	0	0	0	-6.91971	0.00239049	down
LOC100805013	2.74	4.24	2.87	5.92	8.93	9.62	1.48541	0.0023951	up
LOC100808991	4.02	2.68	3.78	0.76	1.32	0.52	-1.85551	0.00240332	down
novel.139	25.2	15.76	22.35	65.49	25.42	28.37	1.07197	0.0024078	up
LOC100799842	16.98	17.75	6.97	2.49	5.42	1.7	-1.95135	0.00241168	down
LOC100783242	0	0	0.34	1.46	4.08	0.88	4.36422	0.00241372	up
LOC106797259	2.82	0.24	0.68	0	0.05	0.15	-4.05165	0.0024141	down
LOC100810125	3.9	4	4.14	6.91	6.75	8.43	1.04195	0.00242041	up
LOC100806122	2.52	4.86	2.89	9.43	6.85	5.03	1.22048	0.00243261	up
LOC100784019	5.04	5.41	4.23	0.87	2.09	0.69	-1.84593	0.00246747	down
LOC100777002	0.67	2.19	1.02	3.3	4.25	3.74	1.71572	0.00246853	up
LOC100783487	3.81	5.27	5.31	1.45	1.88	2.24	-1.20403	0.00248439	down
LOC100780069	24.7	24.1	23.17	15.02	6.41	9.52	-1.05136	0.00249126	down
LOC100810400	9.05	7.49	7.92	3.4	1.58	3.75	-1.31674	0.00249191	down
BZIP28	8.79	12.99	5.68	1.72	4.18	3.08	-1.43974	0.0024948	down
novel.1229	10.87	6.52	8.18	3.36	2.44	1.01	-1.75461	0.00249817	down
LOC100799646	8.68	15.39	15.75	33.63	17.81	25.67	1.11875	0.00251194	up
LOC100790071	8.92	21.47	16.71	24.82	34.78	43.71	1.30513	0.00251839	up
LOC100804678	2.92	3.42	2.88	12.03	4.81	4.81	1.39523	0.00251969	up
LOC102661030	6.31	3.19	6.17	1.8	2.2	1.38	-1.38968	0.00252133	down
LOC100789341	1.1	0.86	2.02	5.48	2.7	5.46	1.93202	0.00254295	up
LOC100800380	0	0	0	1.24	1.17	0.12	7.01147	0.0025439	up
SLD1.3	7.35	4.14	1.69	12.48	9.75	9.66	1.44635	0.00254641	up
LOC100792809	7.31	10.35	6.79	21.46	15.57	13.65	1.21852	0.002558	up
LOC106799728	9.13	6.56	14.26	1.56	2.61	3.54	-1.80189	0.00256383	down
LOC100786061	10.68	17.64	7.66	4.21	4.22	5.33	-1.20821	0.00257603	down
LOC100816510	7.31	5.59	6.66	2.2	2.46	3.04	-1.17924	0.00257936	down
novel.2514	0	0	0	2.5	3.87	0.68	6.93283	0.00258003	up
LOC100820134	2.1	3.29	4.1	10.43	4.05	8.31	1.42803	0.00259039	up
LOC100791705	0.37	3.13	1.74	0	0.06	0	-6.21773	0.0026052	down
LOC100782436	11.78	13.15	9.62	4.12	7.29	3.65	-1.0368	0.00260661	down
LOC100527507	1.59	2	0.87	10.64	4.5	4.28	2.29407	0.00261251	up
LOC100500459	17.45	11.82	23.37	39.82	27.06	29.3	1.02431	0.00261578	up
LOC100803294	12.72	13.46	12.73	6.43	3.99	5.92	-1.08399	0.00262333	down
novel.456	0	0	0	0.88	0.18	1.03	6.93706	0.00263856	up
LOC547695	0	0.75	0.37	3.38	5.18	2.43	3.4579	0.00263874	up
LOC100795190	0	0	0.32	2.52	1.18	1.22	4.07889	0.0026549	up
LOC100817199	3.74	8.69	6.53	1.64	1.39	3.02	-1.46973	0.0026779	down
LOC100787826	3.48	3.64	2.87	5.99	5.63	7.66	1.11987	0.00268487	up
LOC100794863	1.54	1.89	0	0	0	0	-7.48314	0.00269069	down
LOC100781114	7.47	7.28	5.89	9.29	17.22	15.6	1.1957	0.00270079	up
LOC102659425	1.83	5.3	4.02	17.45	10.7	8.44	1.87873	0.00270144	up
LOC100500186	12.28	7.75	6.31	17.78	23.4	15.66	1.27207	0.00271806	up
novel.2080	0	0	0	0.99	2.99	2.37	6.87289	0.00272177	up
LOC100799776	6.52	5.62	4.26	1.86	2.51	1.92	-1.21723	0.00275816	down
LOC100790802	3.36	2.73	2.24	0.95	0.34	0.29	-2.23691	0.00276633	down
LOC100790140	3.52	11.51	4.38	1.75	1.74	1.12	-1.89873	0.00279167	down
novel.1084	2.3	1.79	1.34	0	0	0	-6.81013	0.00279334	down
LOC100809482	6.72	7.49	8.26	2.23	2.96	3.58	-1.19323	0.0028083	down
LOC100788911	12.76	10.32	15.92	31.44	17.27	21.78	1.01252	0.00281079	up
LOC100815937	2.55	3.2	1.23	3.97	7.28	5.15	1.40459	0.00281181	up
LOC100776794	5.96	8.68	3.31	6.39	15.15	21.91	1.46064	0.00281443	up
novel.2724	12.23	18.58	9.26	5.16	5.98	5.65	-1.08231	0.00282402	down
LOC100794040	2.7	4.9	1.58	0.43	0.09	0.83	-2.57233	0.0028306	down
LOC100809399	0.28	1.01	0.74	2.99	1.25	2.45	1.88697	0.00284236	up
LOC100787397	6.1	8.66	7.92	16.19	11.42	14.21	1.05005	0.0028526	up
LOC106797576	4.09	5.08	3.12	2.23	1.28	1.43	-1.14343	0.00286014	down
LOC100810963	0.44	0.3	0.64	0	0	0	-6.81644	0.00286958	down
LOC100815507	20.05	30.65	13.8	7.47	12.28	5.24	-1.20144	0.00287088	down
LOC100805668	5.12	5.07	1.74	0.65	0.46	0.87	-2.41519	0.0028745	down
LOC100817278	2.34	1.96	3.05	7.79	4.46	5.89	1.46046	0.00287509	up
novel.4000	9.23	9.31	13.26	6.95	3.36	3.15	-1.085	0.00288434	down
LOC100802712	0	0	0	2.78	0.33	2.57	6.95461	0.00288789	up
GlmaxMp29	5.65	3.83	1.09	0	0	0	-6.86837	0.00290169	down
LOC100794639	6.35	4.67	5.36	10.62	8.69	11.3	1.06769	0.0029129	up
LOC100527295	13.84	14.44	10.52	1.57	5.43	2.77	-1.82702	0.00291855	down
LOC121173596	0	0	0	6.58	2.75	0	7.48688	0.00292206	up
LOC100796958	17.54	18.74	12.6	5.44	6.43	9.28	-1.03408	0.00294836	down
LOC100799068	13.18	23.01	27.93	47.61	46.48	34.24	1.15788	0.00297221	up
novel.594	20.66	5.1	26.62	2.67	2.67	5.9	-2.06274	0.00298502	down
LOC100783944	4.59	10.91	2.02	1.33	1.35	1.59	-1.85298	0.00299589	down
LOC100780081	10.45	11.33	9.29	4.12	5.74	3.85	-1.01631	0.00302136	down
LOC100776182	0	0	0.38	3.08	1.21	1.54	4.07395	0.00302565	up
LOC100807842	4.07	2.77	5.41	10.21	7.59	6.4	1.13486	0.00302572	up
LOC100787923	0	0	0	1.23	1.63	0	7.45711	0.00302759	up
LOC100793200	2.74	6.95	3.71	13.07	9.07	9.09	1.39401	0.0030467	up
LOC100801914	8	6.12	5.43	18.32	9.05	10.72	1.12795	0.0030477	up
SG-3	11.58	5.17	10.86	16.07	18.79	18.92	1.11803	0.00305825	up
LOC112997614	0	0.61	0.56	0	0	0	-7.44398	0.0030651	down
LOC102665770	90.63	108.05	85.14	58.02	40.51	26.56	-1.0195	0.00308267	down
LOC102670327	0	3.07	0.87	0	0	0	-7.47704	0.00308756	down
LOC100794091	8.48	10.82	11.72	5.53	3.83	3.45	-1.11579	0.00310279	down
LOC100500168	7.27	4.7	5.97	11.64	9.85	11.78	1.05436	0.00310401	up
LOC100816305	4.46	2.97	3.7	9.32	6.72	7.04	1.21378	0.00310556	up
novel.1571	6.27	5.24	0	0	0	0	-7.43183	0.0031392	down
LOC100793819	4.46	5.04	2.71	10.67	5.74	8.8	1.22019	0.00315196	up
novel.3932	11.75	8.42	3.94	1.44	0.98	1.8	-2.3358	0.00315874	down
LOC102664369	1.47	1.51	0.04	0	0	0.06	-5.42516	0.00316522	down
LOC100792205	7.56	15.71	17.54	5.81	1.43	3.48	-1.76535	0.00318773	down
LOC102665408	0	1.69	1.64	0	0	0	-7.42881	0.00320438	down
LOC100792062	4.8	1.88	2.3	8.48	6.61	4.7	1.29738	0.00322888	up
LOC100781822	3.79	4.9	5.66	13.16	11.24	9.85	1.41435	0.00322944	up
LOC548080	6.47	8.03	4.28	1.98	1.52	0.96	-1.90527	0.00323002	down
LOC100816257	0.61	0.75	4	9.5	5.34	9.17	2.30561	0.0032431	up
LOC100800433	5.12	6.19	1.19	0	0.31	0.69	-3.45877	0.00324452	down
LOC100802998	4.34	3.53	1.33	0	0	0.28	-4.86854	0.00326369	down
LOC100781016	9.27	11.53	10.28	1.19	5.03	3.24	-1.55276	0.00328201	down
LOC100812054	2	2.31	1.59	4.12	9.12	7.53	1.98569	0.00328987	up
novel.1500	11.29	8.88	10.4	15.25	47.85	18.27	1.56434	0.00330499	up
LOC100800701	1.54	1.24	1.7	2.86	4.75	2.63	1.34282	0.00331049	up
LOC100781435	0	0	0	1.12	0	0.87	7.44118	0.00331592	up
LOC100777656	6	3.65	4.24	13.52	6.12	8.31	1.17184	0.00331879	up
LOC100808574	2.89	4.75	1.74	7.38	6.18	6.69	1.28968	0.00332486	up
LOC102663235	12.72	13.25	8.01	5.6	3.77	5.24	-1.0444	0.00333976	down
PIP2-5	6.99	8.34	11.31	9.92	24.64	22.73	1.26488	0.00334738	up
GlmaCp005	43.44	24.65	55.56	33.44	136.07	138.57	1.47396	0.00338121	up
LOC100527231	5.95	4.16	9.2	33.36	9.61	15.58	1.75325	0.00340221	up
novel.3971	0.08	0.09	0	7.25	2.74	0	6.00366	0.00340885	up
LOC100306610	15.8	14.86	17	2.11	9.12	3.07	-1.58598	0.00341332	down
LOC100813826	8.88	11.39	8.62	4.93	1.58	3.28	-1.38933	0.00341869	down
LOC100817333	3.6	5.59	2.44	8.88	6.42	11.4	1.38044	0.00343405	up
LOC100806475	5.42	6.15	4.95	2.3	2.06	2.11	-1.18539	0.00343733	down
LOC100796683	5.78	3.63	6.56	13.77	5.29	18.73	1.4112	0.00344587	up
LOC100776232	0.71	0.61	1.29	0	0	0.09	-4.67254	0.00344594	down
LOC100803074	3.66	1.7	5.76	8.8	8.16	8.28	1.33256	0.00345092	up
LOC100796315	8.01	7.31	7.38	1.65	4.26	1.26	-1.51091	0.00345531	down
LOC100778485	13.19	15.41	19.06	27.36	35.54	25.12	1.04211	0.00345957	up
LOC100775685	10.43	6.3	6.95	18.92	14.25	15.23	1.19412	0.00346442	up
novel.3934	9.91	4.05	0	0	0	0	-7.4177	0.00346889	down
LOC102670366	0.39	0.43	0.55	1.15	1.06	1.94	1.76475	0.00347576	up
LOC100812144	0	0	0.16	1.2	0.66	0.79	4.14406	0.00347858	up
LOC100794120	2.58	7.2	2.22	1.03	0.23	0.45	-2.62545	0.00348325	down
LOC102665377	2.27	2.9	1.29	0	0.24	0	-4.59454	0.00348882	down
PHR3	5.36	7.59	4.21	2.53	0.44	0.58	-2.10444	0.00350479	down
LOC100817241	3.54	3.1	3.79	1.3	1.56	1.49	-1.10009	0.00351956	down
LOC100776604	3.63	7.43	3.18	1.29	1.26	1.48	-1.64691	0.00353197	down
LOC778166	6.5	5.95	9.73	11.48	15.23	16.14	1.10867	0.00353617	up
LOC100795245	0	0	0	1.17	0	0.5	7.43347	0.00354682	up
LOC100808547	4.44	4.99	2.05	0.36	1.21	1.16	-1.89562	0.00357317	down
LOC100792619	12.06	8.89	12.23	25.23	11.53	24.31	1.04566	0.00357352	up
LOC100810563	23.94	49.52	20.75	13.45	12.24	12.41	-1.12935	0.00358624	down
LOC100305905	15.25	13.08	12.95	31.76	18.91	23.63	1.01297	0.00359285	up
LOC100784164	7.53	9.16	4.54	3.2	2.71	2.7	-1.12742	0.00360958	down
TGA12	3.11	10.09	6.09	1.8	2.17	1.44	-1.66624	0.0036105	down
LOC100790518	0.71	4.78	4.21	16.48	8.16	10.62	2.02721	0.0036127	up
BZIP47	0	0	0.46	4.44	1.63	2.96	4.43157	0.00362481	up
LOC100808027	0.7	0.2	0.56	0	0	0	-6.78087	0.00365146	down
LOC100804593	6.75	9.73	8.32	3.97	2.01	1.34	-1.59773	0.00368281	down
LOC100811580	1.66	1.65	0.67	6.96	2.86	3.41	1.90529	0.003688	up
LOC100799882	3.75	5.86	2.43	1.55	1.06	0.42	-1.82182	0.0036897	down
LOC100784817	5.88	14.47	8.78	1.26	4.5	1.63	-1.81833	0.0036904	down
LOC106797512	3.16	2.49	2.43	1.22	1.3	0.98	-1.04382	0.00370799	down
LOC100791989	5.81	2.21	3.47	1.16	0.16	0.74	-2.3085	0.00371325	down
novel.111	0	2.61	3.9	29.7	12.03	6.8	3.04606	0.00372029	up
novel.1300	7.21	4.37	6.52	1.64	2.65	1.26	-1.55529	0.00372315	down
LOC100798961	0	0	0	0.57	0	0.88	7.40512	0.00372701	up
LOC102668138	3.79	2.51	1.97	7.52	3.66	6.6	1.27639	0.00373702	up
LOC100817128	8.01	8.38	8.15	20.86	9.46	19.12	1.18032	0.00374242	up
GLB3	3.98	0	2.33	0	0	0	-7.37616	0.00374273	down
novel.210	4.65	7.05	6.47	1.53	0.59	1.37	-2.20964	0.00375271	down
LOC100805812	14.56	19.66	13.45	5.55	9.5	5.85	-1.02403	0.00375637	down
novel.4084	2.88	2.59	2.3	0	0	0	-6.72096	0.00377512	down
LOC100811873	0.13	0.38	0.51	0.88	2.2	1.47	2.3199	0.00379094	up
LOC100779546	18.22	10.78	13.17	6.46	5.14	3.5	-1.32285	0.00379859	down
LOC100798298	16.01	20.38	9.25	4.88	8.25	3.95	-1.2502	0.00381327	down
HPT1	20.08	6.75	18.36	4.9	7.47	3.87	-1.32923	0.0038243	down
LOC100797287	0.7	1.54	0	0	0	0	-7.37743	0.00382613	down
LOC100801792	6.79	16.12	9.79	24.9	18.49	21.56	1.16312	0.00383611	up
LOC100806753	4.4	2.94	2	6.53	4.92	6.54	1.11813	0.0038588	up
LOC100818815	4.39	3.48	7.55	11.94	11.85	11.8	1.35895	0.00385892	up
LOC100817856	8.2	6.14	6.77	2.78	2.8	3.78	-1.00583	0.00386286	down
LOC100809265	10.07	4.28	9.77	20.6	15.65	14.49	1.22615	0.00387429	up
LOC100815599	9.37	3.89	6.5	14.02	11.83	13.32	1.14686	0.00387891	up
LOC100789055	7.31	7.68	10.52	23.95	12.12	14.65	1.15069	0.00388363	up
LOC100811502	15.39	21.01	14.9	5.88	10.52	4.78	-1.11497	0.00388828	down
LOC100813009	1.89	0.56	0.4	3.18	4.11	3.66	2.1054	0.00389901	up
LOC100780994	6.71	8.61	3.9	0.62	3.13	1.06	-1.83385	0.00389945	down
LOC100804520	6.47	4.74	3.61	0.77	1.27	1.83	-1.76286	0.00390911	down
novel.2276	0	0	0	0	1.68	2.79	7.38653	0.00391559	up
LOC100804329	9.35	10.5	10.66	2.99	4.14	3.73	-1.32719	0.00392487	down
LOC100816269	2.58	0.8	1.45	0	0.1	0	-5.48618	0.00394677	down
LOC100784668	1.42	0.69	0.54	2.22	2.33	4.25	1.90459	0.00395359	up
LOC100795299	2.1	0	0.81	10.87	5.76	3.68	2.94973	0.00397106	up
novel.3806	2.76	3.98	3.46	0.89	0.29	1.07	-2.0088	0.00398453	down
LOC100806045	16.51	30.62	16.62	13.27	5.94	3.61	-1.31538	0.00398865	down
LOC100788688	6.76	6.73	1.16	11.18	14.29	16.3	1.69448	0.00399979	up
LOC100786465	39.91	65.4	21.97	19.07	23.25	13.35	-1.02071	0.00400394	down
LOC113000398	1.3	0.71	1.07	0	0	0	-6.71598	0.00400625	down
LOC100781849	10.06	6.16	10.33	4.06	2.61	3.94	-1.16375	0.00404759	down
novel.4267	6.62	6.28	5.22	2.45	2.2	2.05	-1.27129	0.00407573	down
LOC100781713	6.51	11.83	3.68	0.43	2.65	1.41	-2.1166	0.00409769	down
LOC102660453	0	0	0	1.86	1.62	0.05	6.98656	0.00413183	up
LOC100794191	1.56	3.42	3.58	0.59	1.05	0.56	-1.80457	0.00414027	down
LOC100781835	14.41	21.32	20.3	5.59	11.93	4.29	-1.20699	0.00414293	down
GlmaCp023	10.21	10.91	25.55	44.92	33.09	25.72	1.29914	0.00414774	up
LOC106798994	9.24	7.8	10	11.02	16.07	21.5	1.01152	0.00416005	up
LOC100785229	12.15	21.33	9.47	4.46	8.37	4.03	-1.18118	0.00416249	down
LOC100788531	3.94	4.72	4.19	3.93	11.68	14.18	1.38492	0.00417438	up
LOC100818983	1.55	0.57	0	0	0	0	-7.35643	0.00418892	down
LOC100804848	4.15	1.31	2.77	0	0.38	0.19	-3.71313	0.00419058	down
LOC100789290	6.88	12.03	9.45	20.42	17.66	13.21	1.01871	0.00419692	up
LOC100527423	18.03	13.15	21.3	8.71	6.88	3.91	-1.27686	0.00420886	down
ALDH2C1	5.01	2.44	4.17	8.96	8.29	7.49	1.24731	0.00420978	up
LOC100807039	0.46	0.61	0.46	1.63	3.5	2.1	2.40347	0.00425037	up
LOC100797797	11.47	11.31	10.32	2.31	6.21	5.16	-1.10974	0.00425588	down
LOC102662543	0.19	0	0	0.74	0.67	1.48	4.09744	0.00427213	up
LOC100526959	9.86	13.26	3.97	2.94	2.75	2.46	-1.55609	0.00429182	down
LOC100807083	16.75	11.73	8.82	6.56	4.23	5.39	-1.03607	0.00429561	down
LOC100788473	19.24	23.16	20.17	12.6	6.97	6.58	-1.09494	0.00432786	down
LOC547820	116.78	171.62	61.58	35.67	9.73	3.93	-2.6585	0.00434802	down
ANNEXIN	5.41	9.38	9.86	21.81	16.94	12.86	1.22557	0.00435129	up
LOC100806470	13.12	16.08	9.99	3.87	7.66	3.09	-1.26063	0.00435211	down
LOC100805300	4.77	5.32	0.78	0.36	0.52	0	-3.45548	0.00438583	down
novel.4037	4.73	2.88	1.13	0	0	0	-6.7322	0.0043916	down
LOC778107	1.82	5.06	0.58	0	0.22	0.38	-3.4461	0.00440749	down
LOC100792029	4.42	9.11	6.08	1.47	0.38	2.39	-2.02437	0.00441841	down
LOC100791822	2.78	5.34	4.67	5.08	10.98	11.7	1.28742	0.00442228	up
LOC100801336	3.8	2.12	2.75	0.72	0.32	0.83	-2.04307	0.00442542	down
LOC100790838	6.38	4.56	5.62	8.51	9.67	12.87	1.07222	0.00442544	up
LOC121174300	2.26	4.04	4.84	11.28	8.49	7.31	1.44101	0.00443559	up
novel.79	2.53	5.22	4.44	0	0	0.6	-4.1588	0.00443811	down
LOC100810209	18.81	21.25	19.79	9.01	8.8	3.98	-1.29938	0.00444157	down
LOC100799708	4.94	11.29	8.51	25.04	13.11	17.07	1.32764	0.00446567	up
LOC100775958	2.32	4.57	2.3	5.22	7.52	6.43	1.23299	0.00447537	up
novel.2137	7.36	4.53	7.29	2.34	1.02	1.66	-1.77214	0.00448032	down
LOC106794686	15.13	15.89	11.64	6.56	7.05	2.93	-1.2068	0.00449435	down
